# Supplementary material for: Effect of booster vaccination against Delta and Omicron SARS-CoV-2 variants in Iceland
Source: Nat Commun. 2022 Sep 28;13:5701. doi: 10.1038/s41467-022-33076-4 (PMC9517986; doi:10.1038/s41467-022-33076-4)
Supplement: Supplementary file 2 — Source Data [file 41467_2022_33076_MOESM2_ESM.xlsx]

## Sheet: Figure 1b
Antibody	Inhibition level	Vaccine
51.28	14542	Ad26.COV2.S
46.14	14008	Ad26.COV2.S
34.97	10782	Ad26.COV2.S
129.7	17639	Ad26.COV2.S
73.93	10935	Ad26.COV2.S
100.5	22525	Ad26.COV2.S
44670	0.9595	Ad26.COV2.S
54.98	19242	Ad26.COV2.S
34.16	17448	Ad26.COV2.S
206.2	22921	Ad26.COV2.S
69.59	14654	Ad26.COV2.S
46.64	12421	Ad26.COV2.S
116.4	30349	Ad26.COV2.S
62.49	18836	Ad26.COV2.S
83.2	18911	Ad26.COV2.S
28.38	25392	Ad26.COV2.S
26054	20943	Ad26.COV2.S
420	239882	Ad26.COV2.S
227.8	33388	Ad26.COV2.S
70.29	15288	Ad26.COV2.S
74.67	19713	Ad26.COV2.S
118	1636	Ad26.COV2.S
341.7	44829	Ad26.COV2.S
44701	0.9833	Ad26.COV2.S
80.76	18496	Ad26.COV2.S
106.7	30559	Ad26.COV2.S
415.1	41211	Ad26.COV2.S
151.2	24378	Ad26.COV2.S
184.3	31262	Ad26.COV2.S
13028	0.8048	Ad26.COV2.S
118.7	29384	Ad26.COV2.S
1026	127202	BNT162b2-BNT162b2
1196	194261	BNT162b2-BNT162b2
1701	213151	BNT162b2-BNT162b2
1352	103778	BNT162b2-BNT162b2
1147	199124	BNT162b2-BNT162b2
414.3	38566	BNT162b2-BNT162b2
174.9	1803	BNT162b2-BNT162b2
460.3	31551	BNT162b2-BNT162b2
224.6	35244	BNT162b2-BNT162b2
403.4	31063	BNT162b2-BNT162b2
1826	17146	BNT162b2-BNT162b2
1432	87442	BNT162b2-BNT162b2
1744	237967	BNT162b2-BNT162b2
2225	263034	BNT162b2-BNT162b2
1327	82604	BNT162b2-BNT162b2
5676	856658	BNT162b2-BNT162b2
892.7	106034	BNT162b2-BNT162b2
676.4	140835	BNT162b2-BNT162b2
26665	1064	BNT162b2-BNT162b2
510.3	60123	BNT162b2-BNT162b2
326.7	4153	BNT162b2-BNT162b2
280.1	37051	BNT162b2-BNT162b2
737.1	75902	BNT162b2-BNT162b2
217.4	47265	BNT162b2-BNT162b2
0.4	0.5573	BNT162b2-BNT162b2
230.1	46562	BNT162b2-BNT162b2
543.5	40018	BNT162b2-BNT162b2
217.2	61669	BNT162b2-BNT162b2
116.9	22717	BNT162b2-BNT162b2
1018	235722	BNT162b2-BNT162b2
703.3	74855	BNT162b2-BNT162b2
1523	30.97	BNT162b2-BNT162b2
786.4	127111	BNT162b2-BNT162b2
546.9	59332	BNT162b2-BNT162b2
378.2	101651	BNT162b2-BNT162b2
75.2	16984	BNT162b2-BNT162b2
1354	412555	BNT162b2-BNT162b2
601.8	77595	BNT162b2-BNT162b2
238.4	31343	BNT162b2-BNT162b2
844	56344	BNT162b2-BNT162b2
1677	412214	BNT162b2-BNT162b2
251.5	40361	BNT162b2-BNT162b2
226	40918	BNT162b2-BNT162b2
1133	281965	BNT162b2-BNT162b2
164.4	31106	BNT162b2-BNT162b2
975.2	56112	BNT162b2-BNT162b2
898.8	103325	BNT162b2-BNT162b2
436.8	50601	BNT162b2-BNT162b2
1578	118957	BNT162b2-BNT162b2
45.15	26405	BNT162b2-BNT162b2
414.5	65845	BNT162b2-BNT162b2
1241	174348	BNT162b2-BNT162b2
581.4	23858	ChAdOx1-ChAdOx1
386.6	21205	ChAdOx1-ChAdOx1
646.4	30256	ChAdOx1-ChAdOx1
3978	94628	ChAdOx1-ChAdOx1
851.2	39085	ChAdOx1-ChAdOx1
545.7	15727	ChAdOx1-ChAdOx1
1681	41944	ChAdOx1-ChAdOx1
996.8	3037	ChAdOx1-ChAdOx1
206.6	10932	ChAdOx1-ChAdOx1
209.1	12813	ChAdOx1-ChAdOx1
692.2	31972	ChAdOx1-ChAdOx1
620.7	27391	ChAdOx1-ChAdOx1
754.4	17938	ChAdOx1-ChAdOx1
211	15766	ChAdOx1-ChAdOx1
204.9	20226	ChAdOx1-ChAdOx1
47.88	12327	ChAdOx1-ChAdOx1
312.3	25937	ChAdOx1-ChAdOx1
174.4	0.7815	ChAdOx1-ChAdOx1
674.5	19561	ChAdOx1-ChAdOx1
439.3	20216	ChAdOx1-ChAdOx1
1466	6813	ChAdOx1-ChAdOx1
1067	38888	ChAdOx1-ChAdOx1
68.23	10303	ChAdOx1-ChAdOx1
784.3	25267	ChAdOx1-ChAdOx1
845.6	111362	ChAdOx1-ChAdOx1
832.2	35007	ChAdOx1-ChAdOx1
16629	638478	ChAdOx1-ChAdOx1
1112	60988	ChAdOx1-ChAdOx1
898.4	31501	ChAdOx1-ChAdOx1
588	22046	ChAdOx1-ChAdOx1
519.1	29471	ChAdOx1-ChAdOx1
241.4	24982	ChAdOx1-ChAdOx1
825.5	56741	ChAdOx1-ChAdOx1
51.24	10756	ChAdOx1-ChAdOx1
347.6	19678	ChAdOx1-ChAdOx1
207.6	14755	ChAdOx1-ChAdOx1
336.3	18214	ChAdOx1-ChAdOx1
877	44903	ChAdOx1-ChAdOx1
1281	51735	ChAdOx1-ChAdOx1
654.2	31244	ChAdOx1-ChAdOx1
1186	27082	ChAdOx1-ChAdOx1
838.4	25954	ChAdOx1-ChAdOx1
191	20527	ChAdOx1-ChAdOx1
676.8	28293	ChAdOx1-ChAdOx1
3399	70539	ChAdOx1-ChAdOx1
965.3	39401	ChAdOx1-ChAdOx1
700	32935	ChAdOx1-ChAdOx1
386.5	25476	ChAdOx1-ChAdOx1
211.8	1464	ChAdOx1-ChAdOx1
1298	39039	ChAdOx1-ChAdOx1
84.28	10593	ChAdOx1-ChAdOx1
154.5	18231	ChAdOx1-ChAdOx1
742.7	31088	ChAdOx1-ChAdOx1
958.6	42475	ChAdOx1-ChAdOx1
181	12388	ChAdOx1-ChAdOx1
876.1	16129	ChAdOx1-ChAdOx1
111.8	2193	ChAdOx1-ChAdOx1
424.8	2456	ChAdOx1-ChAdOx1
141.1	19081	ChAdOx1-ChAdOx1
237.2	2091	ChAdOx1-ChAdOx1
1519	59085	ChAdOx1-ChAdOx1
931	28407	ChAdOx1-ChAdOx1
1909	206475	mRNA-1273-mRNA-1273
12602	530548	mRNA-1273-mRNA-1273
6281	30601	mRNA-1273-mRNA-1273
1563	126106	mRNA-1273-mRNA-1273
9627	383136	mRNA-1273-mRNA-1273
987.4	73993	mRNA-1273-mRNA-1273
2318	12823	mRNA-1273-mRNA-1273
14640	622278	mRNA-1273-mRNA-1273
3704	222359	mRNA-1273-mRNA-1273
2068	194797	mRNA-1273-mRNA-1273
4577	236134	mRNA-1273-mRNA-1273
1050	118555	mRNA-1273-mRNA-1273
1240	102149	mRNA-1273-mRNA-1273
4078	167546	mRNA-1273-mRNA-1273
2351	396641	mRNA-1273-mRNA-1273
1554	152358	mRNA-1273-mRNA-1273
4526	3.17218e+16	mRNA-1273-mRNA-1273
8846	782009	mRNA-1273-mRNA-1273
3299	210204	mRNA-1273-mRNA-1273
1061	11113	mRNA-1273-mRNA-1273
1703	207761	mRNA-1273-mRNA-1273
2278	354422	mRNA-1273-mRNA-1273
7908	1045721	mRNA-1273-mRNA-1273
8324	563736	mRNA-1273-mRNA-1273
5450	426146	mRNA-1273-mRNA-1273
2562	37298	mRNA-1273-mRNA-1273
454.6	50244	mRNA-1273-mRNA-1273
1741	251101	mRNA-1273-mRNA-1273
1371	142829	mRNA-1273-mRNA-1273
4342	291179	mRNA-1273-mRNA-1273
1456	165504	mRNA-1273-mRNA-1273
3161	269573	mRNA-1273-mRNA-1273
2761	368967	mRNA-1273-mRNA-1273
506.8	66607	mRNA-1273-mRNA-1273
7766	88288	mRNA-1273-mRNA-1273
4457	1262154	mRNA-1273-mRNA-1273
1589	175434	mRNA-1273-mRNA-1273
3010	339476	mRNA-1273-mRNA-1273
1723	184581	mRNA-1273-mRNA-1273
2323	156162	mRNA-1273-mRNA-1273
3781	741292	mRNA-1273-mRNA-1273
1616	238812	mRNA-1273-mRNA-1273
2169	96491	mRNA-1273-mRNA-1273
9204	784671	mRNA-1273-mRNA-1273
2479	329534	mRNA-1273-mRNA-1273
766.8	220863	mRNA-1273-mRNA-1273
1229	142277	mRNA-1273-mRNA-1273
4986	477386	mRNA-1273-mRNA-1273
3885	323841	mRNA-1273-mRNA-1273
3231	305236	mRNA-1273-mRNA-1273
3430	411001	mRNA-1273-mRNA-1273

## Sheet: Figure 3a
Antibody	Inhibition	Vaccine
10980	45.3035	Ad26.COV2.S - BNT162b2
6387	42.2348	Ad26.COV2.S - BNT162b2
6139	17.4108	Ad26.COV2.S - BNT162b2
5866	18.8963	Ad26.COV2.S - BNT162b2
5256	20.0534	Ad26.COV2.S - BNT162b2
5143	18.6838	Ad26.COV2.S - BNT162b2
4688	43.4017	Ad26.COV2.S - BNT162b2
4523	37.2398	Ad26.COV2.S - BNT162b2
4206	19.4979	Ad26.COV2.S - BNT162b2
4070	24.2463	Ad26.COV2.S - BNT162b2
3931	23.7853	Ad26.COV2.S - BNT162b2
3769	12.8618	Ad26.COV2.S - BNT162b2
3673	15.7986	Ad26.COV2.S - BNT162b2
3295	27.8481	Ad26.COV2.S - BNT162b2
3278	15.9932	Ad26.COV2.S - BNT162b2
3235	17.067	Ad26.COV2.S - BNT162b2
2543	12.0281	Ad26.COV2.S - BNT162b2
3254	22.7984	Ad26.COV2.S - BNT162b2
2915	8.2454	Ad26.COV2.S - BNT162b2
2279	40.9654	Ad26.COV2.S - BNT162b2
2275	9.8433	Ad26.COV2.S - BNT162b2
2088	12.7655	Ad26.COV2.S - BNT162b2
2034	10.6725	Ad26.COV2.S - BNT162b2
1981	15.1178	Ad26.COV2.S - BNT162b2
1870	7.2642	Ad26.COV2.S - BNT162b2
1869	3.6428	Ad26.COV2.S - BNT162b2
1783	13.1979	Ad26.COV2.S - BNT162b2
1626	9.5954	Ad26.COV2.S - BNT162b2
1531	15.6525	Ad26.COV2.S - BNT162b2
1499	16.38	Ad26.COV2.S - BNT162b2
1283	9.9172	Ad26.COV2.S - BNT162b2
913.2	6.0081	Ad26.COV2.S - BNT162b2
580.5	4.3413	Ad26.COV2.S - BNT162b2
12723	88.6202	Ad26.COV2.S - mRNA-1273
10986	56.9617	Ad26.COV2.S - mRNA-1273
9798	33.7668	Ad26.COV2.S - mRNA-1273
9191	85.7801	Ad26.COV2.S - mRNA-1273
8896	63.624	Ad26.COV2.S - mRNA-1273
8754	68.7083	Ad26.COV2.S - mRNA-1273
8666	77.5911	Ad26.COV2.S - mRNA-1273
8561	41.8286	Ad26.COV2.S - mRNA-1273
8518	43.2252	Ad26.COV2.S - mRNA-1273
8248	70.2556	Ad26.COV2.S - mRNA-1273
8135	25.8232	Ad26.COV2.S - mRNA-1273
8066	47.4481	Ad26.COV2.S - mRNA-1273
7892	43.8264	Ad26.COV2.S - mRNA-1273
7847	39.7546	Ad26.COV2.S - mRNA-1273
7291	42.4378	Ad26.COV2.S - mRNA-1273
6692	20.4422	Ad26.COV2.S - mRNA-1273
6209	61.8871	Ad26.COV2.S - mRNA-1273
6173	19.7007	Ad26.COV2.S - mRNA-1273
6171	53.5773	Ad26.COV2.S - mRNA-1273
6018	49.0896	Ad26.COV2.S - mRNA-1273
5982	30.6696	Ad26.COV2.S - mRNA-1273
5923	39.2589	Ad26.COV2.S - mRNA-1273
5890	22.2576	Ad26.COV2.S - mRNA-1273
5878	16.3296	Ad26.COV2.S - mRNA-1273
5756	41.7661	Ad26.COV2.S - mRNA-1273
5661	12.225	Ad26.COV2.S - mRNA-1273
5472	40.5908	Ad26.COV2.S - mRNA-1273
5454	49.783	Ad26.COV2.S - mRNA-1273
5361	44.8647	Ad26.COV2.S - mRNA-1273
5305	17.5025	Ad26.COV2.S - mRNA-1273
5214	42.6266	Ad26.COV2.S - mRNA-1273
4709	12.1429	Ad26.COV2.S - mRNA-1273
4680	30.1108	Ad26.COV2.S - mRNA-1273
4667	23.0396	Ad26.COV2.S - mRNA-1273
4303	46.7538	Ad26.COV2.S - mRNA-1273
3886	15.7923	Ad26.COV2.S - mRNA-1273
3822	24.6554	Ad26.COV2.S - mRNA-1273
3672	52.293	Ad26.COV2.S - mRNA-1273
3616	18.3887	Ad26.COV2.S - mRNA-1273
3612	16.8364	Ad26.COV2.S - mRNA-1273
3610	18.6839	Ad26.COV2.S - mRNA-1273
3558	18.155	Ad26.COV2.S - mRNA-1273
3466	12.5786	Ad26.COV2.S - mRNA-1273
3461	15.7383	Ad26.COV2.S - mRNA-1273
3446	15.2887	Ad26.COV2.S - mRNA-1273
3401	10.6686	Ad26.COV2.S - mRNA-1273
3302	9.1879	Ad26.COV2.S - mRNA-1273
3261	19.5992	Ad26.COV2.S - mRNA-1273
3150	11.125	Ad26.COV2.S - mRNA-1273
4177	39.3991	Ad26.COV2.S - mRNA-1273
5163	47.7985	Ad26.COV2.S - mRNA-1273
4250	21.6383	Ad26.COV2.S - mRNA-1273
7951	47.0149	Ad26.COV2.S - mRNA-1273
3345	18.4183	Ad26.COV2.S - mRNA-1273
2468	15.6286	Ad26.COV2.S - mRNA-1273
4541	53.668	Ad26.COV2.S - mRNA-1273
3247	17.5773	Ad26.COV2.S - mRNA-1273
4239	33.0727	Ad26.COV2.S - mRNA-1273
2465	12.566	Ad26.COV2.S - mRNA-1273
1958	8.1639	Ad26.COV2.S - mRNA-1273
1868	10.3514	Ad26.COV2.S - mRNA-1273
1556	8.6433	Ad26.COV2.S - mRNA-1273
1405	8.7672	Ad26.COV2.S - mRNA-1273
1328	10.8592	Ad26.COV2.S - mRNA-1273
7988	56.2272	Ad26.COV2.S - mRNA-1273
6178	53.2824	Ad26.COV2.S - mRNA-1273
803.3	11.1395	Ad26.COV2.S pre booster
715.7	7.79	Ad26.COV2.S pre booster
530.9	5.9958	Ad26.COV2.S pre booster
499.5	6.477	Ad26.COV2.S pre booster
498.2	5.0377	Ad26.COV2.S pre booster
405	5.3421	Ad26.COV2.S pre booster
389	9.5319	Ad26.COV2.S pre booster
374.4	4.4209	Ad26.COV2.S pre booster
368.1	5.8341	Ad26.COV2.S pre booster
367.7	6.0344	Ad26.COV2.S pre booster
350.4	4.3112	Ad26.COV2.S pre booster
319.9	4.9089	Ad26.COV2.S pre booster
297	4.0495	Ad26.COV2.S pre booster
280.2	4.0741	Ad26.COV2.S pre booster
272	5.7821	Ad26.COV2.S pre booster
256.3	17.2638	Ad26.COV2.S pre booster
244.1	3.8323	Ad26.COV2.S pre booster
249.7	3.8057	Ad26.COV2.S pre booster
247.2	4.1575	Ad26.COV2.S pre booster
245.4	5.2853	Ad26.COV2.S pre booster
242.3	3.6305	Ad26.COV2.S pre booster
239.8	3.8012	Ad26.COV2.S pre booster
235.1	4.623	Ad26.COV2.S pre booster
230.7	4.4045	Ad26.COV2.S pre booster
229.9	2.6906	Ad26.COV2.S pre booster
220.2	3.0556	Ad26.COV2.S pre booster
210.1	4.2481	Ad26.COV2.S pre booster
208.7	4.4497	Ad26.COV2.S pre booster
206.5	3.8445	Ad26.COV2.S pre booster
205	5.291	Ad26.COV2.S pre booster
200	4.1564	Ad26.COV2.S pre booster
193.3	3.576	Ad26.COV2.S pre booster
193	3.6703	Ad26.COV2.S pre booster
186.2	5.1706	Ad26.COV2.S pre booster
183.2	3.7469	Ad26.COV2.S pre booster
179.6	3.6068	Ad26.COV2.S pre booster
168.6	3.6901	Ad26.COV2.S pre booster
161.1	3.0311	Ad26.COV2.S pre booster
150.2	2.9618	Ad26.COV2.S pre booster
147.5	3.3997	Ad26.COV2.S pre booster
144.6	2.2082	Ad26.COV2.S pre booster
139.2	2.3697	Ad26.COV2.S pre booster
138.7	5.3481	Ad26.COV2.S pre booster
137.1	3.3696	Ad26.COV2.S pre booster
131.7	2.9183	Ad26.COV2.S pre booster
122.1	2.7079	Ad26.COV2.S pre booster
119.1	3.4878	Ad26.COV2.S pre booster
116.4	3.2788	Ad26.COV2.S pre booster
116.4	3.8386	Ad26.COV2.S pre booster
112.9	3.0998	Ad26.COV2.S pre booster
112.9	3.6887	Ad26.COV2.S pre booster
111.1	3.5913	Ad26.COV2.S pre booster
110.1	3.1563	Ad26.COV2.S pre booster
106.9	3.2268	Ad26.COV2.S pre booster
104	3.4594	Ad26.COV2.S pre booster
102.7	2.0396	Ad26.COV2.S pre booster
99.08	3.313	Ad26.COV2.S pre booster
98.75	6.4556	Ad26.COV2.S pre booster
96.46	2.2348	Ad26.COV2.S pre booster
95.7	4.6192	Ad26.COV2.S pre booster
95.02	6.1071	Ad26.COV2.S pre booster
94.13	3.2654	Ad26.COV2.S pre booster
93.08	3.4886	Ad26.COV2.S pre booster
92.31	2.9272	Ad26.COV2.S pre booster
91.69	3.7892	Ad26.COV2.S pre booster
91.46	2.9387	Ad26.COV2.S pre booster
90.88	3.8195	Ad26.COV2.S pre booster
89.28	2.2689	Ad26.COV2.S pre booster
86.35	3.0948	Ad26.COV2.S pre booster
83.38	2.5125	Ad26.COV2.S pre booster
80.36	2.5484	Ad26.COV2.S pre booster
80.19	2.0737	Ad26.COV2.S pre booster
79.77	2.2795	Ad26.COV2.S pre booster
78.53	2.8614	Ad26.COV2.S pre booster
76.22	3.3435	Ad26.COV2.S pre booster
73.73	3.7433	Ad26.COV2.S pre booster
70.45	3.1688	Ad26.COV2.S pre booster
69.82	2.6221	Ad26.COV2.S pre booster
68.77	2.4647	Ad26.COV2.S pre booster
66.52	2.9143	Ad26.COV2.S pre booster
64.1	2.3981	Ad26.COV2.S pre booster
64.06	4.4911	Ad26.COV2.S pre booster
58.56	4.1329	Ad26.COV2.S pre booster
57.71	3.62	Ad26.COV2.S pre booster
57.13	2.429	Ad26.COV2.S pre booster
56.2	3.4881	Ad26.COV2.S pre booster
51.37	1.3579	Ad26.COV2.S pre booster
50.92	2.3547	Ad26.COV2.S pre booster
46.06	3.0779	Ad26.COV2.S pre booster
44.89	3.4175	Ad26.COV2.S pre booster
42.97	2.3387	Ad26.COV2.S pre booster
41.66	2.1286	Ad26.COV2.S pre booster
40.87	3.022	Ad26.COV2.S pre booster
39.58	3.0661	Ad26.COV2.S pre booster
39.1	2.0683	Ad26.COV2.S pre booster
38.17	2.1272	Ad26.COV2.S pre booster
26.64	2.4692	Ad26.COV2.S pre booster
19.75	0	Ad26.COV2.S pre booster
11.4	2.4247	Ad26.COV2.S pre booster
37377	131.7739	BNT162b2 - BNT162b2
6111	75.3726	BNT162b2 - BNT162b2
3791	15.2134	BNT162b2 - BNT162b2
2841	50.2671	BNT162b2 - BNT162b2
2426	82.4224	BNT162b2 - BNT162b2
2343	42.3319	BNT162b2 - BNT162b2
2339	37.1096	BNT162b2 - BNT162b2
2336	21.8037	BNT162b2 - BNT162b2
2309	59.4155	BNT162b2 - BNT162b2
2102	47.8115	BNT162b2 - BNT162b2
2081	44.6787	BNT162b2 - BNT162b2
1932	16.0155	BNT162b2 - BNT162b2
1916	22.7687	BNT162b2 - BNT162b2
1892	23.1894	BNT162b2 - BNT162b2
1619	15.7372	BNT162b2 - BNT162b2
1590	18.7544	BNT162b2 - BNT162b2
1568	41.06	BNT162b2 - BNT162b2
1435	42.087	BNT162b2 - BNT162b2
1341	37.1287	BNT162b2 - BNT162b2
1294	14.2068	BNT162b2 - BNT162b2
1294	23.983	BNT162b2 - BNT162b2
1260	10.7005	BNT162b2 - BNT162b2
1180	12.6613	BNT162b2 - BNT162b2
1147	9.0633	BNT162b2 - BNT162b2
1139	15.8418	BNT162b2 - BNT162b2
1127	16.2729	BNT162b2 - BNT162b2
1069	10.8063	BNT162b2 - BNT162b2
1023	13.605	BNT162b2 - BNT162b2
966.9	12.715	BNT162b2 - BNT162b2
945.8	12.0855	BNT162b2 - BNT162b2
939.3	14.2451	BNT162b2 - BNT162b2
927	11.7152	BNT162b2 - BNT162b2
925.1	16.805	BNT162b2 - BNT162b2
908.5	9.0755	BNT162b2 - BNT162b2
907.4	16.5364	BNT162b2 - BNT162b2
875.1	12.0442	BNT162b2 - BNT162b2
864	18.8757	BNT162b2 - BNT162b2
804.8	8.9887	BNT162b2 - BNT162b2
773.4	11.6533	BNT162b2 - BNT162b2
768.5	13.4831	BNT162b2 - BNT162b2
720.4	12.026	BNT162b2 - BNT162b2
719.2	10.5877	BNT162b2 - BNT162b2
688.4	21.1571	BNT162b2 - BNT162b2
673	10.037	BNT162b2 - BNT162b2
660.8	9.795	BNT162b2 - BNT162b2
646.3	9.6414	BNT162b2 - BNT162b2
598.2	9.7184	BNT162b2 - BNT162b2
565.9	46.4646	BNT162b2 - BNT162b2
561.3	7.8143	BNT162b2 - BNT162b2
542.5	7.8648	BNT162b2 - BNT162b2
537.6	7.8886	BNT162b2 - BNT162b2
522.6	10.1283	BNT162b2 - BNT162b2
479.2	9.0407	BNT162b2 - BNT162b2
444.2	5.1786	BNT162b2 - BNT162b2
431.7	7.1777	BNT162b2 - BNT162b2
409.4	10.0803	BNT162b2 - BNT162b2
344.8	7.8859	BNT162b2 - BNT162b2
1149	16.6389	BNT162b2 - BNT162b2
152.6	4.1414	BNT162b2 - BNT162b2

## Sheet: Figure 3b
Antibody	Sample Date	Person	Vaccine
2279	2021-10-19	1	Ad26.COV2.S - BNT162b2
95.02	2021-08-17	1	Ad26.COV2.S - BNT162b2
2468	2021-10-25	2	Ad26.COV2.S - mRNA-1273
57.71	2021-08-13	2	Ad26.COV2.S - mRNA-1273
7847	2021-10-25	3	Ad26.COV2.S - mRNA-1273
78.53	2021-08-17	3	Ad26.COV2.S - mRNA-1273
3345	2021-10-13	4	Ad26.COV2.S - mRNA-1273
39.58	2021-08-11	4	Ad26.COV2.S - mRNA-1273
3931	2021-10-20	5	Ad26.COV2.S - BNT162b2
193	2021-08-11	5	Ad26.COV2.S - BNT162b2
3672	2021-10-15	6	Ad26.COV2.S - mRNA-1273
112.9	2021-08-16	6	Ad26.COV2.S - mRNA-1273
3558	2021-10-13	7	Ad26.COV2.S - mRNA-1273
247.2	2021-08-20	7	Ad26.COV2.S - mRNA-1273
1531	2021-10-15	8	Ad26.COV2.S - BNT162b2
80.19	2021-08-13	8	Ad26.COV2.S - BNT162b2
6692	2021-10-29	9	Ad26.COV2.S - mRNA-1273
498.2	2021-08-13	9	Ad26.COV2.S - mRNA-1273
2465	2021-10-14	10	Ad26.COV2.S - mRNA-1273
86.35	2021-08-19	10	Ad26.COV2.S - mRNA-1273
5982	2021-10-20	11	Ad26.COV2.S - mRNA-1273
319.9	2021-08-11	11	Ad26.COV2.S - mRNA-1273
4206	2021-10-18	12	Ad26.COV2.S - BNT162b2
242.3	2021-08-18	12	Ad26.COV2.S - BNT162b2
6139	2021-10-29	13	Ad26.COV2.S - BNT162b2
244.1	2021-08-11	13	Ad26.COV2.S - BNT162b2
5214	2021-10-13	14	Ad26.COV2.S - mRNA-1273
111.1	2021-08-12	14	Ad26.COV2.S - mRNA-1273
4239	2021-10-13	15	Ad26.COV2.S - mRNA-1273
131.7	2021-08-11	15	Ad26.COV2.S - mRNA-1273
8135	2021-10-27	16	Ad26.COV2.S - mRNA-1273
230.7	2021-08-11	16	Ad26.COV2.S - mRNA-1273
1499	2021-10-14	17	Ad26.COV2.S - BNT162b2
64.1	2021-08-18	17	Ad26.COV2.S - BNT162b2
3302	2021-10-19	18	Ad26.COV2.S - mRNA-1273
57.13	2021-08-11	18	Ad26.COV2.S - mRNA-1273
5878	2021-10-28	19	Ad26.COV2.S - mRNA-1273
499.5	2021-08-11	19	Ad26.COV2.S - mRNA-1273
3886	2021-10-18	20	Ad26.COV2.S - mRNA-1273
68.77	2021-08-12	20	Ad26.COV2.S - mRNA-1273
5454	2021-10-20	21	Ad26.COV2.S - mRNA-1273
367.7	2021-08-20	21	Ad26.COV2.S - mRNA-1273
3401	2021-10-28	22	Ad26.COV2.S - mRNA-1273
96.46	2021-08-19	22	Ad26.COV2.S - mRNA-1273
4070	2021-10-18	23	Ad26.COV2.S - BNT162b2
50.92	2021-08-20	23	Ad26.COV2.S - BNT162b2
3673	2021-10-15	24	Ad26.COV2.S - BNT162b2
44.89	2021-08-13	24	Ad26.COV2.S - BNT162b2
5866	2021-10-18	25	Ad26.COV2.S - BNT162b2
104	2021-08-16	25	Ad26.COV2.S - BNT162b2
1405	2021-10-27	26	Ad26.COV2.S - mRNA-1273
122.1	2021-08-20	26	Ad26.COV2.S - mRNA-1273
4541	2021-10-14	27	Ad26.COV2.S - mRNA-1273
91.46	2021-08-16	27	Ad26.COV2.S - mRNA-1273
5472	2021-10-19	28	Ad26.COV2.S - mRNA-1273
220.2	2021-08-19	28	Ad26.COV2.S - mRNA-1273
3254	2021-10-13	29	Ad26.COV2.S - BNT162b2
210.1	2021-08-16	29	Ad26.COV2.S - BNT162b2
3769	2021-10-13	30	Ad26.COV2.S - BNT162b2
239.8	2021-08-13	30	Ad26.COV2.S - BNT162b2
1283	2021-10-19	31	Ad26.COV2.S - BNT162b2
90.88	2021-08-20	31	Ad26.COV2.S - BNT162b2
2543	2021-10-18	32	Ad26.COV2.S - BNT162b2
245.4	2021-08-16	32	Ad26.COV2.S - BNT162b2
8666	2021-10-13	33	Ad26.COV2.S - mRNA-1273
256.3	2021-08-11	33	Ad26.COV2.S - mRNA-1273
5143	2021-10-14	34	Ad26.COV2.S - BNT162b2
405	2021-08-11	34	Ad26.COV2.S - BNT162b2
913.2	2021-10-19	35	Ad26.COV2.S - BNT162b2
46.06	2021-08-18	35	Ad26.COV2.S - BNT162b2
5163	2021-10-13	36	Ad26.COV2.S - mRNA-1273
41.66	2021-08-11	36	Ad26.COV2.S - mRNA-1273
9798	2021-10-18	37	Ad26.COV2.S - mRNA-1273
374.4	2021-08-13	37	Ad26.COV2.S - mRNA-1273
1868	2021-10-19	38	Ad26.COV2.S - mRNA-1273
26.64	2021-08-11	38	Ad26.COV2.S - mRNA-1273
2088	2021-10-19	39	Ad26.COV2.S - BNT162b2
19.75	2021-08-20	39	Ad26.COV2.S - BNT162b2
1870	2021-10-14	40	Ad26.COV2.S - BNT162b2
39.1	2021-08-13	40	Ad26.COV2.S - BNT162b2
5756	2021-10-18	41	Ad26.COV2.S - mRNA-1273
208.7	2021-08-17	41	Ad26.COV2.S - mRNA-1273
6387	2021-10-18	42	Ad26.COV2.S - BNT162b2
350.4	2021-08-17	42	Ad26.COV2.S - BNT162b2
6209	2021-10-13	43	Ad26.COV2.S - mRNA-1273
235.1	2021-08-12	43	Ad26.COV2.S - mRNA-1273
3466	2021-10-18	44	Ad26.COV2.S - mRNA-1273
94.13	2021-08-19	44	Ad26.COV2.S - mRNA-1273
12723	2021-10-18	45	Ad26.COV2.S - mRNA-1273
186.2	2021-08-11	45	Ad26.COV2.S - mRNA-1273
2275	2021-10-21	46	Ad26.COV2.S - BNT162b2
38.17	2021-08-20	46	Ad26.COV2.S - BNT162b2
10986	2021-10-18	47	Ad26.COV2.S - mRNA-1273
110.1	2021-08-12	47	Ad26.COV2.S - mRNA-1273
4303	2021-10-15	48	Ad26.COV2.S - mRNA-1273
389	2021-08-19	48	Ad26.COV2.S - mRNA-1273
3261	2021-10-20	49	Ad26.COV2.S - mRNA-1273
150.2	2021-08-18	49	Ad26.COV2.S - mRNA-1273
3616	2021-10-20	50	Ad26.COV2.S - mRNA-1273
368.1	2021-08-20	50	Ad26.COV2.S - mRNA-1273
3278	2021-10-13	51	Ad26.COV2.S - BNT162b2
200	2021-08-12	51	Ad26.COV2.S - BNT162b2
5661	2021-10-14	52	Ad26.COV2.S - mRNA-1273
229.9	2021-08-12	52	Ad26.COV2.S - mRNA-1273
580.5	2021-10-13	53	Ad26.COV2.S - BNT162b2
11.4	2021-08-13	53	Ad26.COV2.S - BNT162b2
3461	2021-10-19	54	Ad26.COV2.S - mRNA-1273
112.9	2021-08-11	54	Ad26.COV2.S - mRNA-1273
5256	2021-10-13	55	Ad26.COV2.S - BNT162b2
803.3	2021-08-16	55	Ad26.COV2.S - BNT162b2
1958	2021-10-18	56	Ad26.COV2.S - mRNA-1273
193.3	2021-08-19	56	Ad26.COV2.S - mRNA-1273
6018	2021-10-18	57	Ad26.COV2.S - mRNA-1273
119.1	2021-08-17	57	Ad26.COV2.S - mRNA-1273
1981	2021-10-13	58	Ad26.COV2.S - BNT162b2
51.37	2021-08-16	58	Ad26.COV2.S - BNT162b2
1626	2021-10-19	59	Ad26.COV2.S - BNT162b2
179.6	2021-08-20	59	Ad26.COV2.S - BNT162b2
3446	2021-10-15	60	Ad26.COV2.S - mRNA-1273
95.7	2021-08-20	60	Ad26.COV2.S - mRNA-1273
5361	2021-10-18	61	Ad26.COV2.S - mRNA-1273
56.2	2021-08-13	61	Ad26.COV2.S - mRNA-1273
8066	2021-10-18	62	Ad26.COV2.S - mRNA-1273
249.7	2021-08-13	62	Ad26.COV2.S - mRNA-1273
4709	2021-10-26	63	Ad26.COV2.S - mRNA-1273
116.4	2021-08-13	63	Ad26.COV2.S - mRNA-1273
6171	2021-10-14	64	Ad26.COV2.S - mRNA-1273
80.36	2021-08-12	64	Ad26.COV2.S - mRNA-1273
4680	2021-10-14	65	Ad26.COV2.S - mRNA-1273
183.2	2021-08-11	65	Ad26.COV2.S - mRNA-1273
4688	2021-10-20	66	Ad26.COV2.S - BNT162b2
205	2021-08-18	66	Ad26.COV2.S - BNT162b2
1869	2021-10-18	67	Ad26.COV2.S - BNT162b2
99.08	2021-08-17	67	Ad26.COV2.S - BNT162b2
9191	2021-10-13	68	Ad26.COV2.S - mRNA-1273
58.56	2021-08-13	68	Ad26.COV2.S - mRNA-1273
4667	2021-10-14	69	Ad26.COV2.S - mRNA-1273
106.9	2021-08-12	69	Ad26.COV2.S - mRNA-1273
8754	2021-10-20	70	Ad26.COV2.S - mRNA-1273
168.6	2021-08-11	70	Ad26.COV2.S - mRNA-1273
3295	2021-10-18	71	Ad26.COV2.S - BNT162b2
89.28	2021-08-20	71	Ad26.COV2.S - BNT162b2
3150	2021-10-18	72	Ad26.COV2.S - mRNA-1273
144.6	2021-08-20	72	Ad26.COV2.S - mRNA-1273
5890	2021-10-18	73	Ad26.COV2.S - mRNA-1273
272	2021-08-13	73	Ad26.COV2.S - mRNA-1273
8896	2021-10-19	74	Ad26.COV2.S - mRNA-1273
206.5	2021-08-13	74	Ad26.COV2.S - mRNA-1273
7988	2021-10-13	75	Ad26.COV2.S - mRNA-1273
70.45	2021-08-16	75	Ad26.COV2.S - mRNA-1273
7892	2021-10-14	76	Ad26.COV2.S - mRNA-1273
530.9	2021-08-11	76	Ad26.COV2.S - mRNA-1273
2034	2021-10-18	77	Ad26.COV2.S - BNT162b2
102.7	2021-08-20	77	Ad26.COV2.S - BNT162b2
4523	2021-10-18	78	Ad26.COV2.S - BNT162b2
73.73	2021-08-11	78	Ad26.COV2.S - BNT162b2
5305	2021-10-28	79	Ad26.COV2.S - mRNA-1273
98.75	2021-08-11	79	Ad26.COV2.S - mRNA-1273
2915	2021-10-14	80	Ad26.COV2.S - BNT162b2
92.31	2021-08-11	80	Ad26.COV2.S - BNT162b2
3822	2021-10-15	81	Ad26.COV2.S - mRNA-1273
42.97	2021-08-13	81	Ad26.COV2.S - mRNA-1273
4250	2021-10-13	82	Ad26.COV2.S - mRNA-1273
69.82	2021-08-18	82	Ad26.COV2.S - mRNA-1273
7951	2021-10-13	83	Ad26.COV2.S - mRNA-1273
297	2021-08-13	83	Ad26.COV2.S - mRNA-1273
5923	2021-10-14	84	Ad26.COV2.S - mRNA-1273
138.7	2021-08-11	84	Ad26.COV2.S - mRNA-1273
3610	2021-10-21	85	Ad26.COV2.S - mRNA-1273
147.5	2021-08-16	85	Ad26.COV2.S - mRNA-1273
7291	2021-10-21	86	Ad26.COV2.S - mRNA-1273
76.22	2021-08-11	86	Ad26.COV2.S - mRNA-1273
4177	2021-10-22	87	Ad26.COV2.S - mRNA-1273
66.52	2021-08-13	87	Ad26.COV2.S - mRNA-1273
10980	2021-10-18	88	Ad26.COV2.S - BNT162b2
139.2	2021-08-16	88	Ad26.COV2.S - BNT162b2
3247	2021-10-14	89	Ad26.COV2.S - mRNA-1273
64.06	2021-08-12	89	Ad26.COV2.S - mRNA-1273
3612	2021-10-13	90	Ad26.COV2.S - mRNA-1273
280.2	2021-08-19	90	Ad26.COV2.S - mRNA-1273
1556	2021-10-18	91	Ad26.COV2.S - mRNA-1273
93.08	2021-08-20	91	Ad26.COV2.S - mRNA-1273
8518	2021-10-15	92	Ad26.COV2.S - mRNA-1273
161.1	2021-08-16	92	Ad26.COV2.S - mRNA-1273
6178	2021-10-13	93	Ad26.COV2.S - mRNA-1273
91.69	2021-08-16	93	Ad26.COV2.S - mRNA-1273
6173	2021-10-13	94	Ad26.COV2.S - mRNA-1273
137.1	2021-08-13	94	Ad26.COV2.S - mRNA-1273
3235	2021-10-20	95	Ad26.COV2.S - BNT162b2
79.77	2021-08-13	95	Ad26.COV2.S - BNT162b2
1783	2021-10-18	96	Ad26.COV2.S - BNT162b2
116.4	2021-08-17	96	Ad26.COV2.S - BNT162b2
8248	2021-10-15	97	Ad26.COV2.S - mRNA-1273
40.87	2021-08-11	97	Ad26.COV2.S - mRNA-1273
1328	2021-10-20	98	Ad26.COV2.S - mRNA-1273
83.38	2021-08-17	98	Ad26.COV2.S - mRNA-1273
8561	2021-10-21	99	Ad26.COV2.S - mRNA-1273
715.7	2021-08-11	99	Ad26.COV2.S - mRNA-1273

## Sheet: Figure 3c
Inhibition	Sample Date	Person	Vaccine
40.9654	2021-10-19	1	Ad26.COV2.S - BNT162b2
6.1071	2021-08-17	1	Ad26.COV2.S - BNT162b2
15.6286	2021-10-25	2	Ad26.COV2.S - mRNA-1273
3.62	2021-08-13	2	Ad26.COV2.S - mRNA-1273
39.7546	2021-10-25	3	Ad26.COV2.S - mRNA-1273
2.8614	2021-08-17	3	Ad26.COV2.S - mRNA-1273
18.4183	2021-10-13	4	Ad26.COV2.S - mRNA-1273
3.0661	2021-08-11	4	Ad26.COV2.S - mRNA-1273
23.7853	2021-10-20	5	Ad26.COV2.S - BNT162b2
3.6703	2021-08-11	5	Ad26.COV2.S - BNT162b2
52.293	2021-10-15	6	Ad26.COV2.S - mRNA-1273
3.6887	2021-08-16	6	Ad26.COV2.S - mRNA-1273
18.155	2021-10-13	7	Ad26.COV2.S - mRNA-1273
4.1575	2021-08-20	7	Ad26.COV2.S - mRNA-1273
15.6525	2021-10-15	8	Ad26.COV2.S - BNT162b2
2.0737	2021-08-13	8	Ad26.COV2.S - BNT162b2
20.4422	2021-10-29	9	Ad26.COV2.S - mRNA-1273
5.0377	2021-08-13	9	Ad26.COV2.S - mRNA-1273
12.566	2021-10-14	10	Ad26.COV2.S - mRNA-1273
3.0948	2021-08-19	10	Ad26.COV2.S - mRNA-1273
30.6696	2021-10-20	11	Ad26.COV2.S - mRNA-1273
4.9089	2021-08-11	11	Ad26.COV2.S - mRNA-1273
19.4979	2021-10-18	12	Ad26.COV2.S - BNT162b2
3.6305	2021-08-18	12	Ad26.COV2.S - BNT162b2
17.4108	2021-10-29	13	Ad26.COV2.S - BNT162b2
3.8323	2021-08-11	13	Ad26.COV2.S - BNT162b2
42.6266	2021-10-13	14	Ad26.COV2.S - mRNA-1273
3.5913	2021-08-12	14	Ad26.COV2.S - mRNA-1273
33.0727	2021-10-13	15	Ad26.COV2.S - mRNA-1273
2.9183	2021-08-11	15	Ad26.COV2.S - mRNA-1273
25.8232	2021-10-27	16	Ad26.COV2.S - mRNA-1273
4.4045	2021-08-11	16	Ad26.COV2.S - mRNA-1273
16.38	2021-10-14	17	Ad26.COV2.S - BNT162b2
2.3981	2021-08-18	17	Ad26.COV2.S - BNT162b2
9.1879	2021-10-19	18	Ad26.COV2.S - mRNA-1273
2.429	2021-08-11	18	Ad26.COV2.S - mRNA-1273
16.3296	2021-10-28	19	Ad26.COV2.S - mRNA-1273
6.477	2021-08-11	19	Ad26.COV2.S - mRNA-1273
15.7923	2021-10-18	20	Ad26.COV2.S - mRNA-1273
2.4647	2021-08-12	20	Ad26.COV2.S - mRNA-1273
49.783	2021-10-20	21	Ad26.COV2.S - mRNA-1273
6.0344	2021-08-20	21	Ad26.COV2.S - mRNA-1273
10.6686	2021-10-28	22	Ad26.COV2.S - mRNA-1273
2.2348	2021-08-19	22	Ad26.COV2.S - mRNA-1273
24.2463	2021-10-18	23	Ad26.COV2.S - BNT162b2
2.3547	2021-08-20	23	Ad26.COV2.S - BNT162b2
15.7986	2021-10-15	24	Ad26.COV2.S - BNT162b2
3.4175	2021-08-13	24	Ad26.COV2.S - BNT162b2
18.8963	2021-10-18	25	Ad26.COV2.S - BNT162b2
3.4594	2021-08-16	25	Ad26.COV2.S - BNT162b2
8.7672	2021-10-27	26	Ad26.COV2.S - mRNA-1273
2.7079	2021-08-20	26	Ad26.COV2.S - mRNA-1273
53.668	2021-10-14	27	Ad26.COV2.S - mRNA-1273
2.9387	2021-08-16	27	Ad26.COV2.S - mRNA-1273
40.5908	2021-10-19	28	Ad26.COV2.S - mRNA-1273
3.0556	2021-08-19	28	Ad26.COV2.S - mRNA-1273
22.7984	2021-10-13	29	Ad26.COV2.S - BNT162b2
4.2481	2021-08-16	29	Ad26.COV2.S - BNT162b2
12.8618	2021-10-13	30	Ad26.COV2.S - BNT162b2
3.8012	2021-08-13	30	Ad26.COV2.S - BNT162b2
9.9172	2021-10-19	31	Ad26.COV2.S - BNT162b2
3.8195	2021-08-20	31	Ad26.COV2.S - BNT162b2
12.0281	2021-10-18	32	Ad26.COV2.S - BNT162b2
5.2853	2021-08-16	32	Ad26.COV2.S - BNT162b2
77.5911	2021-10-13	33	Ad26.COV2.S - mRNA-1273
17.2638	2021-08-11	33	Ad26.COV2.S - mRNA-1273
18.6838	2021-10-14	34	Ad26.COV2.S - BNT162b2
5.3421	2021-08-11	34	Ad26.COV2.S - BNT162b2
6.0081	2021-10-19	35	Ad26.COV2.S - BNT162b2
3.0779	2021-08-18	35	Ad26.COV2.S - BNT162b2
47.7985	2021-10-13	36	Ad26.COV2.S - mRNA-1273
2.1286	2021-08-11	36	Ad26.COV2.S - mRNA-1273
33.7668	2021-10-18	37	Ad26.COV2.S - mRNA-1273
4.4209	2021-08-13	37	Ad26.COV2.S - mRNA-1273
10.3514	2021-10-19	38	Ad26.COV2.S - mRNA-1273
2.4692	2021-08-11	38	Ad26.COV2.S - mRNA-1273
12.7655	2021-10-19	39	Ad26.COV2.S - BNT162b2
0	2021-08-20	39	Ad26.COV2.S - BNT162b2
7.2642	2021-10-14	40	Ad26.COV2.S - BNT162b2
2.0683	2021-08-13	40	Ad26.COV2.S - BNT162b2
41.7661	2021-10-18	41	Ad26.COV2.S - mRNA-1273
4.4497	2021-08-17	41	Ad26.COV2.S - mRNA-1273
42.2348	2021-10-18	42	Ad26.COV2.S - BNT162b2
4.3112	2021-08-17	42	Ad26.COV2.S - BNT162b2
61.8871	2021-10-13	43	Ad26.COV2.S - mRNA-1273
4.623	2021-08-12	43	Ad26.COV2.S - mRNA-1273
12.5786	2021-10-18	44	Ad26.COV2.S - mRNA-1273
3.2654	2021-08-19	44	Ad26.COV2.S - mRNA-1273
88.6202	2021-10-18	45	Ad26.COV2.S - mRNA-1273
5.1706	2021-08-11	45	Ad26.COV2.S - mRNA-1273
9.8433	2021-10-21	46	Ad26.COV2.S - BNT162b2
2.1272	2021-08-20	46	Ad26.COV2.S - BNT162b2
56.9617	2021-10-18	47	Ad26.COV2.S - mRNA-1273
3.1563	2021-08-12	47	Ad26.COV2.S - mRNA-1273
46.7538	2021-10-15	48	Ad26.COV2.S - mRNA-1273
9.5319	2021-08-19	48	Ad26.COV2.S - mRNA-1273
19.5992	2021-10-20	49	Ad26.COV2.S - mRNA-1273
2.9618	2021-08-18	49	Ad26.COV2.S - mRNA-1273
18.3887	2021-10-20	50	Ad26.COV2.S - mRNA-1273
5.8341	2021-08-20	50	Ad26.COV2.S - mRNA-1273
15.9932	2021-10-13	51	Ad26.COV2.S - BNT162b2
4.1564	2021-08-12	51	Ad26.COV2.S - BNT162b2
12.225	2021-10-14	52	Ad26.COV2.S - mRNA-1273
2.6906	2021-08-12	52	Ad26.COV2.S - mRNA-1273
4.3413	2021-10-13	53	Ad26.COV2.S - BNT162b2
2.4247	2021-08-13	53	Ad26.COV2.S - BNT162b2
15.7383	2021-10-19	54	Ad26.COV2.S - mRNA-1273
3.0998	2021-08-11	54	Ad26.COV2.S - mRNA-1273
20.0534	2021-10-13	55	Ad26.COV2.S - BNT162b2
11.1395	2021-08-16	55	Ad26.COV2.S - BNT162b2
8.1639	2021-10-18	56	Ad26.COV2.S - mRNA-1273
3.576	2021-08-19	56	Ad26.COV2.S - mRNA-1273
49.0896	2021-10-18	57	Ad26.COV2.S - mRNA-1273
3.4878	2021-08-17	57	Ad26.COV2.S - mRNA-1273
15.1178	2021-10-13	58	Ad26.COV2.S - BNT162b2
1.3579	2021-08-16	58	Ad26.COV2.S - BNT162b2
9.5954	2021-10-19	59	Ad26.COV2.S - BNT162b2
3.6068	2021-08-20	59	Ad26.COV2.S - BNT162b2
15.2887	2021-10-15	60	Ad26.COV2.S - mRNA-1273
4.6192	2021-08-20	60	Ad26.COV2.S - mRNA-1273
44.8647	2021-10-18	61	Ad26.COV2.S - mRNA-1273
3.4881	2021-08-13	61	Ad26.COV2.S - mRNA-1273
47.4481	2021-10-18	62	Ad26.COV2.S - mRNA-1273
3.8057	2021-08-13	62	Ad26.COV2.S - mRNA-1273
12.1429	2021-10-26	63	Ad26.COV2.S - mRNA-1273
3.8386	2021-08-13	63	Ad26.COV2.S - mRNA-1273
53.5773	2021-10-14	64	Ad26.COV2.S - mRNA-1273
2.5484	2021-08-12	64	Ad26.COV2.S - mRNA-1273
30.1108	2021-10-14	65	Ad26.COV2.S - mRNA-1273
3.7469	2021-08-11	65	Ad26.COV2.S - mRNA-1273
43.4017	2021-10-20	66	Ad26.COV2.S - BNT162b2
5.291	2021-08-18	66	Ad26.COV2.S - BNT162b2
3.6428	2021-10-18	67	Ad26.COV2.S - BNT162b2
3.313	2021-08-17	67	Ad26.COV2.S - BNT162b2
85.7801	2021-10-13	68	Ad26.COV2.S - mRNA-1273
4.1329	2021-08-13	68	Ad26.COV2.S - mRNA-1273
23.0396	2021-10-14	69	Ad26.COV2.S - mRNA-1273
3.2268	2021-08-12	69	Ad26.COV2.S - mRNA-1273
68.7083	2021-10-20	70	Ad26.COV2.S - mRNA-1273
3.6901	2021-08-11	70	Ad26.COV2.S - mRNA-1273
27.8481	2021-10-18	71	Ad26.COV2.S - BNT162b2
2.2689	2021-08-20	71	Ad26.COV2.S - BNT162b2
11.125	2021-10-18	72	Ad26.COV2.S - mRNA-1273
2.2082	2021-08-20	72	Ad26.COV2.S - mRNA-1273
22.2576	2021-10-18	73	Ad26.COV2.S - mRNA-1273
5.7821	2021-08-13	73	Ad26.COV2.S - mRNA-1273
63.624	2021-10-19	74	Ad26.COV2.S - mRNA-1273
3.8445	2021-08-13	74	Ad26.COV2.S - mRNA-1273
56.2272	2021-10-13	75	Ad26.COV2.S - mRNA-1273
3.1688	2021-08-16	75	Ad26.COV2.S - mRNA-1273
43.8264	2021-10-14	76	Ad26.COV2.S - mRNA-1273
5.9958	2021-08-11	76	Ad26.COV2.S - mRNA-1273
10.6725	2021-10-18	77	Ad26.COV2.S - BNT162b2
2.0396	2021-08-20	77	Ad26.COV2.S - BNT162b2
37.2398	2021-10-18	78	Ad26.COV2.S - BNT162b2
3.7433	2021-08-11	78	Ad26.COV2.S - BNT162b2
17.5025	2021-10-28	79	Ad26.COV2.S - mRNA-1273
6.4556	2021-08-11	79	Ad26.COV2.S - mRNA-1273
8.2454	2021-10-14	80	Ad26.COV2.S - BNT162b2
2.9272	2021-08-11	80	Ad26.COV2.S - BNT162b2
24.6554	2021-10-15	81	Ad26.COV2.S - mRNA-1273
2.3387	2021-08-13	81	Ad26.COV2.S - mRNA-1273
21.6383	2021-10-13	82	Ad26.COV2.S - mRNA-1273
2.6221	2021-08-18	82	Ad26.COV2.S - mRNA-1273
47.0149	2021-10-13	83	Ad26.COV2.S - mRNA-1273
4.0495	2021-08-13	83	Ad26.COV2.S - mRNA-1273
39.2589	2021-10-14	84	Ad26.COV2.S - mRNA-1273
5.3481	2021-08-11	84	Ad26.COV2.S - mRNA-1273
18.6839	2021-10-21	85	Ad26.COV2.S - mRNA-1273
3.3997	2021-08-16	85	Ad26.COV2.S - mRNA-1273
42.4378	2021-10-21	86	Ad26.COV2.S - mRNA-1273
3.3435	2021-08-11	86	Ad26.COV2.S - mRNA-1273
39.3991	2021-10-22	87	Ad26.COV2.S - mRNA-1273
2.9143	2021-08-13	87	Ad26.COV2.S - mRNA-1273
45.3035	2021-10-18	88	Ad26.COV2.S - BNT162b2
2.3697	2021-08-16	88	Ad26.COV2.S - BNT162b2
17.5773	2021-10-14	89	Ad26.COV2.S - mRNA-1273
4.4911	2021-08-12	89	Ad26.COV2.S - mRNA-1273
16.8364	2021-10-13	90	Ad26.COV2.S - mRNA-1273
4.0741	2021-08-19	90	Ad26.COV2.S - mRNA-1273
8.6433	2021-10-18	91	Ad26.COV2.S - mRNA-1273
3.4886	2021-08-20	91	Ad26.COV2.S - mRNA-1273
43.2252	2021-10-15	92	Ad26.COV2.S - mRNA-1273
3.0311	2021-08-16	92	Ad26.COV2.S - mRNA-1273
53.2824	2021-10-13	93	Ad26.COV2.S - mRNA-1273
3.7892	2021-08-16	93	Ad26.COV2.S - mRNA-1273
19.7007	2021-10-13	94	Ad26.COV2.S - mRNA-1273
3.3696	2021-08-13	94	Ad26.COV2.S - mRNA-1273
17.067	2021-10-20	95	Ad26.COV2.S - BNT162b2
2.2795	2021-08-13	95	Ad26.COV2.S - BNT162b2
13.1979	2021-10-18	96	Ad26.COV2.S - BNT162b2
3.2788	2021-08-17	96	Ad26.COV2.S - BNT162b2
70.2556	2021-10-15	97	Ad26.COV2.S - mRNA-1273
3.022	2021-08-11	97	Ad26.COV2.S - mRNA-1273
10.8592	2021-10-20	98	Ad26.COV2.S - mRNA-1273
2.5125	2021-08-17	98	Ad26.COV2.S - mRNA-1273
41.8286	2021-10-21	99	Ad26.COV2.S - mRNA-1273
7.79	2021-08-11	99	Ad26.COV2.S - mRNA-1273

## Sheet: Figure 4b
Days	Antibody	Person
0	119.1	1
11	6668	1
22	4799	1
61	3020	1
98	1736	1
117	1651	1
154	1333	1
0	562.8	2
11	13786	2
22	10253	2
61	5669	2
98	3240	2
117	2604	2
154	1612	2
0	783.7	3
22	32111	3
61	15324	3
98	9536	3
117	8058	3
154	6353	3
0	854.2	4
11	9601	4
22	7790	4
98	2289	4
117	2179	4
0	849	5
11	16464	5
22	13741	5
61	6042	5
83	4360	5
98	3325	5
117	2518	5
154	1611	5
0	477.8	6
11	10377	6
22	8948	6
61	4588	6
98	2344	6
117	2063	6
0	1066	7
11	16964	7
22	17168	7
98	7537	7
117	6380	7
154	5556	7
0	649	8
22	9904	8
98	2686	8
117	2177	8
154	1242	8
0	1055	9
8	11953	9
22	11419	9
61	5653	9
98	3910	9
117	3269	9
154	2877	9
0	388.5	10
11	34166	10
22	19021	10
61	8978	10
98	5146	10
117	4498	10
154	3507	10
0	1375	11
11	48911	11
22	39347	11
61	14779	11
98	9155	11
117	7701	11
0	308.2	12
13	8504	12
22	6754	12
98	1596	12
117	1355	12
0	585.1	13
13	18452	13
22	14056	13
117	3241	13
0	1106	14
11	12286	14
22	10613	14
61	7012	14
98	5263	14
117	4396	14
154	4248	14
0	205.8	15
27	9031	15
61	5041	15
98	2937	15
117	2569	15
154	2315	15
0	504.9	16
11	21787	16
22	14741	16
75	5010	16
132	2849	16
154	2242	16
0	299.1	17
8	11837	17
22	8679	17
61	4405	17
98	2337	17
117	2343	17
154	1753	17

## Sheet: Figure 4c
Days	Inhibition	Person
0	6.1837	1
11	75.1657	1
22	32.2514	1
61	26.4422	1
98	19.6296	1
117	19.068	1
0	5.6934	2
11	42.6923	2
22	34.3557	2
61	14.7662	2
98	9.896	2
117	6.384	2
0	7.4944	3
22	158.8277	3
61	96.0598	3
98	81.3934	3
117	51.5688	3
0	7.8896	4
11	31.4819	4
22	28.8883	4
98	13.8444	4
117	11.8785	4
0	6.5933	5
11	89.6828	5
22	69.8152	5
61	25.3315	5
98	13.7305	5
117	9.6429	5
0	4.5925	6
11	32.1624	6
22	22.0635	6
61	12.2468	6
98	7.9192	6
117	6.0915	6
0	6.6251	7
11	79.3535	7
22	83.8995	7
98	70.9811	7
117	22.9578	7
0	5.8273	8
22	50.2743	8
98	12.4569	8
117	10.7619	8
0	8.8805	9
8	103.4705	9
22	95.9341	9
61	64.6256	9
98	31.2746	9
117	17.564	9
0	5.4561	10
11	118.5696	10
22	87.085	10
61	30.8812	10
98	17.3041	10
117	13.4189	10
0	9.5794	11
11	205.4567	11
22	154.1499	11
61	74.7823	11
98	30.6597	11
117	17.5549	11
0	6.4884	12
22	77.9539	12
98	15.674	12
117	10.2735	12
0	5.9913	13
22	146.7655	13
117	23.6463	13
0	9.7514	14
11	80.4207	14
22	74.9771	14
61	72.1899	14
98	18.2896	14
117	14.534	14
0	3.6782	15
27	57.4779	15
61	18.0839	15
98	11.169	15
117	7.9692	15
0	6.7256	16
22	81.8368	16
0	4.1293	17
8	67.6231	17
22	66.6685	17
61	24.1381	17
98	11.1339	17
117	7.5	17

## Sheet: Figure 6a
time	vaccine	hazard
0	BNT162b2 / BNT162b2	0
1	BNT162b2 / BNT162b2	3.137678434073088e-6
2	BNT162b2 / BNT162b2	6.275360077578895e-6
4	BNT162b2 / BNT162b2	9.413047531436902e-6
6	BNT162b2 / BNT162b2	1.2550734505345496e-5
7	BNT162b2 / BNT162b2	1.5688438963601392e-5
8	BNT162b2 / BNT162b2	1.882614222747936e-5
9	BNT162b2 / BNT162b2	2.196384748154312e-5
11	BNT162b2 / BNT162b2	2.5101554510409407e-5
12	BNT162b2 / BNT162b2	5.020368664576669e-5
13	BNT162b2 / BNT162b2	1.0041025325524533e-4
14	BNT162b2 / BNT162b2	1.3179100319193893e-4
15	BNT162b2 / BNT162b2	1.6317288452860623e-4
16	BNT162b2 / BNT162b2	1.9455301883331e-4
17	BNT162b2 / BNT162b2	2.2279565908389642e-4
18	BNT162b2 / BNT162b2	3.0752850921100805e-4
19	BNT162b2 / BNT162b2	4.1109956646878665e-4
20	BNT162b2 / BNT162b2	5.56205358819839e-4
21	BNT162b2 / BNT162b2	7.293389954837748e-4
22	BNT162b2 / BNT162b2	9.340873690004692e-4
23	BNT162b2 / BNT162b2	0.0010979130894049893
24	BNT162b2 / BNT162b2	0.0012239551782954328
25	BNT162b2 / BNT162b2	0.001438264270284484
26	BNT162b2 / BNT162b2	0.0016715192336866913
27	BNT162b2 / BNT162b2	0.0019054449855915312
28	BNT162b2 / BNT162b2	0.00210800421945756
29	BNT162b2 / BNT162b2	0.0023042676504309023
30	BNT162b2 / BNT162b2	0.0024467213758536666
31	BNT162b2 / BNT162b2	0.0025891870221748103
32	BNT162b2 / BNT162b2	0.002741161709359341
33	BNT162b2 / BNT162b2	0.0029659564418049733
34	BNT162b2 / BNT162b2	0.0032445932553559764
35	BNT162b2 / BNT162b2	0.003463148573014996
36	BNT162b2 / BNT162b2	0.0035898630000564813
37	BNT162b2 / BNT162b2	0.0036785660109911467
38	BNT162b2 / BNT162b2	0.0038306379038883787
39	BNT162b2 / BNT162b2	0.004052433696854263
40	BNT162b2 / BNT162b2	0.004198205385974374
41	BNT162b2 / BNT162b2	0.004397937658471407
42	BNT162b2 / BNT162b2	0.004543848725065969
43	BNT162b2 / BNT162b2	0.004664492566213041
44	BNT162b2 / BNT162b2	0.004740751172656821
45	BNT162b2 / BNT162b2	0.004848792445445893
46	BNT162b2 / BNT162b2	0.0050394746534444534
47	BNT162b2 / BNT162b2	0.005233362950882281
48	BNT162b2 / BNT162b2	0.005383746315380189
49	BNT162b2 / BNT162b2	0.005474401759084646
50	BNT162b2 / BNT162b2	0.005592242045416529
51	BNT162b2 / BNT162b2	0.005697500124272836
52	BNT162b2 / BNT162b2	0.005802768500671962
53	BNT162b2 / BNT162b2	0.0059343666595830236
54	BNT162b2 / BNT162b2	0.0060765386929455545
55	BNT162b2 / BNT162b2	0.006246014741208339
56	BNT162b2 / BNT162b2	0.006353911659902178
57	BNT162b2 / BNT162b2	0.006477467575510487
58	BNT162b2 / BNT162b2	0.006522334492654269
59	BNT162b2 / BNT162b2	0.006563750852001671
60	BNT162b2 / BNT162b2	0.006674197336151266
61	BNT162b2 / BNT162b2	0.0067895194988225605
62	BNT162b2 / BNT162b2	0.006827250578801514
63	BNT162b2 / BNT162b2	0.006866439571165395
64	BNT162b2 / BNT162b2	0.0069414908367217976
65	BNT162b2 / BNT162b2	0.006969170796338298
66	BNT162b2 / BNT162b2	0.007000805103129393
67	BNT162b2 / BNT162b2	0.007036394088318909
68	BNT162b2 / BNT162b2	0.0070878547888652
69	BNT162b2 / BNT162b2	0.007143334803947576
70	BNT162b2 / BNT162b2	0.007187012750172528
71	BNT162b2 / BNT162b2	0.0072189169563631195
72	BNT162b2 / BNT162b2	0.007258817485545022
73	BNT162b2 / BNT162b2	0.007286748344036198
74	BNT162b2 / BNT162b2	0.007326650260049528
75	BNT162b2 / BNT162b2	0.0073745583821780425
76	BNT162b2 / BNT162b2	0.0074105095850052205
77	BNT162b2 / BNT162b2	0.007454483440170523
78	BNT162b2 / BNT162b2	0.0074905129784531566
79	BNT162b2 / BNT162b2	0.007522550247217041
80	BNT162b2 / BNT162b2	0.007554587563596837
81	BNT162b2 / BNT162b2	0.007626671957518094
82	BNT162b2 / BNT162b2	0.007730856332409886
83	BNT162b2 / BNT162b2	0.007823390145698106
84	BNT162b2 / BNT162b2	0.007883850088994726
85	BNT162b2 / BNT162b2	0.007944567018006166
86	BNT162b2 / BNT162b2	0.008005321062061421
87	BNT162b2 / BNT162b2	0.008033673327778157
88	BNT162b2 / BNT162b2	0.008102529155625371
89	BNT162b2 / BNT162b2	0.008155204811681527
90	BNT162b2 / BNT162b2	0.008187636302122825
91	BNT162b2 / BNT162b2	0.008260848403149224
92	BNT162b2 / BNT162b2	0.008338281547564996
93	BNT162b2 / BNT162b2	0.008374966866310118
94	BNT162b2 / BNT162b2	0.008419804804528974
95	BNT162b2 / BNT162b2	0.008480948166378566
96	BNT162b2 / BNT162b2	0.00855841551356773
97	BNT162b2 / BNT162b2	0.008656293523538472
98	BNT162b2 / BNT162b2	0.008750306502982252
99	BNT162b2 / BNT162b2	0.008799393763222585
100	BNT162b2 / BNT162b2	0.008823942378436866
101	BNT162b2 / BNT162b2	0.008860765437989526
102	BNT162b2 / BNT162b2	0.008954869023992451
103	BNT162b2 / BNT162b2	0.009057182293206067
104	BNT162b2 / BNT162b2	0.009130865835020985
105	BNT162b2 / BNT162b2	0.009237400336024604
106	BNT162b2 / BNT162b2	0.009368801326688492
107	BNT162b2 / BNT162b2	0.009483803799458013
108	BNT162b2 / BNT162b2	0.009553630286822101
109	BNT162b2 / BNT162b2	0.009709719241165815
110	BNT162b2 / BNT162b2	0.009849412527507484
111	BNT162b2 / BNT162b2	0.00995628828840145
112	BNT162b2 / BNT162b2	0.01008806114864591
113	BNT162b2 / BNT162b2	0.010269525993791384
114	BNT162b2 / BNT162b2	0.010496424435503582
115	BNT162b2 / BNT162b2	0.010665572060408524
116	BNT162b2 / BNT162b2	0.01090485647256545
117	BNT162b2 / BNT162b2	0.011107072511587712
118	BNT162b2 / BNT162b2	0.01126404473073117
119	BNT162b2 / BNT162b2	0.01142970698155421
120	BNT162b2 / BNT162b2	0.01165370326569426
121	BNT162b2 / BNT162b2	0.011765778439211116
122	BNT162b2 / BNT162b2	0.011940118950529044
123	BNT162b2 / BNT162b2	0.012155969762967511
124	BNT162b2 / BNT162b2	0.012422697221383228
125	BNT162b2 / BNT162b2	0.012886967508941138
126	BNT162b2 / BNT162b2	0.013340758024489974
127	BNT162b2 / BNT162b2	0.013601938260266566
128	BNT162b2 / BNT162b2	0.01382963779355062
129	BNT162b2 / BNT162b2	0.01418384668103867
130	BNT162b2 / BNT162b2	0.014609751161793527
131	BNT162b2 / BNT162b2	0.014943070706899597
132	BNT162b2 / BNT162b2	0.015382278044224096
133	BNT162b2 / BNT162b2	0.015750017616607326
134	BNT162b2 / BNT162b2	0.016025115775843868
135	BNT162b2 / BNT162b2	0.01633432769853005
136	BNT162b2 / BNT162b2	0.016664736643829614
137	BNT162b2 / BNT162b2	0.017113766160863797
138	BNT162b2 / BNT162b2	0.017380977832235245
139	BNT162b2 / BNT162b2	0.01766135390087087
140	BNT162b2 / BNT162b2	0.01800251559930066
141	BNT162b2 / BNT162b2	0.01825953411919956
142	BNT162b2 / BNT162b2	0.01843555639584671
143	BNT162b2 / BNT162b2	0.018684573332894194
144	BNT162b2 / BNT162b2	0.01911393105013759
0	ChAdOx1 / ChAdOx1	0
1	ChAdOx1 / ChAdOx1	4.893531349026148e-6
2	ChAdOx1 / ChAdOx1	9.787057875687566e-6
4	ChAdOx1 / ChAdOx1	1.4680583661719204e-5
6	ChAdOx1 / ChAdOx1	1.957409890551709e-5
7	ChAdOx1 / ChAdOx1	2.446763155938836e-5
8	ChAdOx1 / ChAdOx1	2.9361152561580006e-5
9	ChAdOx1 / ChAdOx1	3.4254666855582094e-5
11	ChAdOx1 / ChAdOx1	3.914817409844673e-5
12	ChAdOx1 / ChAdOx1	7.829662085090394e-5
13	ChAdOx1 / ChAdOx1	1.565952203185228e-4
14	ChAdOx1 / ChAdOx1	2.0553313543569818e-4
15	ChAdOx1 / ChAdOx1	2.544718331440876e-4
16	ChAdOx1 / ChAdOx1	3.0340682466467594e-4
17	ChAdOx1 / ChAdOx1	3.474482875650553e-4
18	ChAdOx1 / ChAdOx1	4.795755911257693e-4
19	ChAdOx1 / ChAdOx1	6.410683381707916e-4
20	ChAdOx1 / ChAdOx1	8.673059621177037e-4
21	ChAdOx1 / ChAdOx1	0.0011372149447068658
22	ChAdOx1 / ChAdOx1	0.0014563715675204314
23	ChAdOx1 / ChAdOx1	0.001711708881178664
24	ChAdOx1 / ChAdOx1	0.0019081387455281984
25	ChAdOx1 / ChAdOx1	0.0022420916507848165
26	ChAdOx1 / ChAdOx1	0.002605515412847925
27	ChAdOx1 / ChAdOx1	0.0029699298016749864
28	ChAdOx1 / ChAdOx1	0.003285436685863785
29	ChAdOx1 / ChAdOx1	0.003591098170677376
30	ChAdOx1 / ChAdOx1	0.0038129321305168107
31	ChAdOx1 / ChAdOx1	0.004034764408353042
32	ChAdOx1 / ChAdOx1	0.004271380828819726
33	ChAdOx1 / ChAdOx1	0.004621331899178127
34	ChAdOx1 / ChAdOx1	0.005055032103294277
35	ChAdOx1 / ChAdOx1	0.005395160818185141
36	ChAdOx1 / ChAdOx1	0.00559233947898119
37	ChAdOx1 / ChAdOx1	0.005730359539605323
38	ChAdOx1 / ChAdOx1	0.005966962009034349
39	ChAdOx1 / ChAdOx1	0.006312003683439871
40	ChAdOx1 / ChAdOx1	0.006538749994938309
41	ChAdOx1 / ChAdOx1	0.006849396985311396
42	ChAdOx1 / ChAdOx1	0.0070763097747647
43	ChAdOx1 / ChAdOx1	0.007263912330201294
44	ChAdOx1 / ChAdOx1	0.007382487843667573
45	ChAdOx1 / ChAdOx1	0.007550472707195999
46	ChAdOx1 / ChAdOx1	0.007846921022606534
47	ChAdOx1 / ChAdOx1	0.008148316541689793
48	ChAdOx1 / ChAdOx1	0.008382058663400027
49	ChAdOx1 / ChAdOx1	0.008522954271276695
50	ChAdOx1 / ChAdOx1	0.008706087973186727
51	ChAdOx1 / ChAdOx1	0.008869656146186622
52	ChAdOx1 / ChAdOx1	0.009033229258689879
53	ChAdOx1 / ChAdOx1	0.009237699805068611
54	ChAdOx1 / ChAdOx1	0.009458580071112332
55	ChAdOx1 / ChAdOx1	0.00972185383198465
56	ChAdOx1 / ChAdOx1	0.009889452119131947
57	ChAdOx1 / ChAdOx1	0.01008135953949263
58	ChAdOx1 / ChAdOx1	0.010151043197575205
59	ChAdOx1 / ChAdOx1	0.010215365944859722
60	ChAdOx1 / ChAdOx1	0.010386889337146488
61	ChAdOx1 / ChAdOx1	0.01056597165849793
62	ChAdOx1 / ChAdOx1	0.010624560889829993
63	ChAdOx1 / ChAdOx1	0.010685412478201428
64	ChAdOx1 / ChAdOx1	0.010801945735887553
65	ChAdOx1 / ChAdOx1	0.010844923416244767
66	ChAdOx1 / ChAdOx1	0.010894039932680788
67	ChAdOx1 / ChAdOx1	0.010949295424672711
68	ChAdOx1 / ChAdOx1	0.011029191119996562
69	ChAdOx1 / ChAdOx1	0.011115324069472021
70	ChAdOx1 / ChAdOx1	0.011183132096253656
71	ChAdOx1 / ChAdOx1	0.011232660722484744
72	ChAdOx1 / ChAdOx1	0.011294601544261207
73	ChAdOx1 / ChAdOx1	0.01133795993108977
74	ChAdOx1 / ChAdOx1	0.011399900202540114
75	ChAdOx1 / ChAdOx1	0.011474266512737641
76	ChAdOx1 / ChAdOx1	0.01153007095786196
77	ChAdOx1 / ChAdOx1	0.01159832662928273
78	ChAdOx1 / ChAdOx1	0.011654249791277937
79	ChAdOx1 / ChAdOx1	0.011703975272629119
80	ChAdOx1 / ChAdOx1	0.011753699802723783
81	ChAdOx1 / ChAdOx1	0.011865576917684417
82	ChAdOx1 / ChAdOx1	0.012027264982578889
83	ChAdOx1 / ChAdOx1	0.012170862965161566
84	ChAdOx1 / ChAdOx1	0.012264682706125352
85	ChAdOx1 / ChAdOx1	0.012358897554351711
86	ChAdOx1 / ChAdOx1	0.012453166308322827
87	ChAdOx1 / ChAdOx1	0.012497157718956542
88	ChAdOx1 / ChAdOx1	0.012603991163703698
89	ChAdOx1 / ChAdOx1	0.012685717021897136
90	ChAdOx1 / ChAdOx1	0.012736032840741096
91	ChAdOx1 / ChAdOx1	0.012849613853250674
92	ChAdOx1 / ChAdOx1	0.012969737551992933
93	ChAdOx1 / ChAdOx1	0.013026646183107227
94	ChAdOx1 / ChAdOx1	0.013096199857177915
95	ChAdOx1 / ChAdOx1	0.01319104365452095
96	ChAdOx1 / ChAdOx1	0.013311203377428193
97	ChAdOx1 / ChAdOx1	0.01346301353792978
98	ChAdOx1 / ChAdOx1	0.013608819970168717
99	ChAdOx1 / ChAdOx1	0.013684946781879481
100	ChAdOx1 / ChAdOx1	0.013723017015815464
101	ChAdOx1 / ChAdOx1	0.013780121449791571
102	ChAdOx1 / ChAdOx1	0.013926049176321342
103	ChAdOx1 / ChAdOx1	0.01408469773199672
104	ChAdOx1 / ChAdOx1	0.01419894610573813
105	ChAdOx1 / ChAdOx1	0.014364121210006742
106	ChAdOx1 / ChAdOx1	0.01456783463611433
107	ChAdOx1 / ChAdOx1	0.014746110973503757
108	ChAdOx1 / ChAdOx1	0.014854349244682874
109	ChAdOx1 / ChAdOx1	0.01509628563434906
110	ChAdOx1 / ChAdOx1	0.015312788249015719
111	ChAdOx1 / ChAdOx1	0.015478415694619274
112	ChAdOx1 / ChAdOx1	0.01568261094478096
113	ChAdOx1 / ChAdOx1	0.015963780499193225
114	ChAdOx1 / ChAdOx1	0.016315300546476008
115	ChAdOx1 / ChAdOx1	0.016577317262354785
116	ChAdOx1 / ChAdOx1	0.01694792993654226
117	ChAdOx1 / ChAdOx1	0.017261085100000018
118	ChAdOx1 / ChAdOx1	0.017504146739118265
119	ChAdOx1 / ChAdOx1	0.017760637629954168
120	ChAdOx1 / ChAdOx1	0.01810740207384076
121	ChAdOx1 / ChAdOx1	0.018280884717153834
122	ChAdOx1 / ChAdOx1	0.01855072373642319
123	ChAdOx1 / ChAdOx1	0.01888476904765579
124	ChAdOx1 / ChAdOx1	0.019297485425020522
125	ChAdOx1 / ChAdOx1	0.020015696773553193
126	ChAdOx1 / ChAdOx1	0.020717487912412347
127	ChAdOx1 / ChAdOx1	0.021121312118667523
128	ChAdOx1 / ChAdOx1	0.021473314409976352
129	ChAdOx1 / ChAdOx1	0.02202078529102358
130	ChAdOx1 / ChAdOx1	0.022678903811171214
131	ChAdOx1 / ChAdOx1	0.02319383110968598
132	ChAdOx1 / ChAdOx1	0.02387216895309363
133	ChAdOx1 / ChAdOx1	0.02443997925539998
134	ChAdOx1 / ChAdOx1	0.024864657577110316
135	ChAdOx1 / ChAdOx1	0.02534190804400227
136	ChAdOx1 / ChAdOx1	0.025851769094995314
137	ChAdOx1 / ChAdOx1	0.026544500874277288
138	ChAdOx1 / ChAdOx1	0.02695664080741389
139	ChAdOx1 / ChAdOx1	0.02738900828022095
140	ChAdOx1 / ChAdOx1	0.02791500700481364
141	ChAdOx1 / ChAdOx1	0.02831119787483516
142	ChAdOx1 / ChAdOx1	0.02858249586758066
143	ChAdOx1 / ChAdOx1	0.02896624539406545
144	ChAdOx1 / ChAdOx1	0.029627764639232446
0	Ad26.COV2.S	0
1	Ad26.COV2.S	6.916484433183712e-6
2	Ad26.COV2.S	1.3832946070047036e-5
4	Ad26.COV2.S	2.0749390680641078e-5
6	Ad26.COV2.S	2.7665804390064608e-5
7	Ad26.COV2.S	3.458222675767342e-5
8	Ad26.COV2.S	4.149861664803911e-5
9	Ad26.COV2.S	4.841498108165698e-5
11	Ad26.COV2.S	5.533131957080606e-5
12	Ad26.COV2.S	1.1066200160481099e-4
13	Ad26.COV2.S	2.2132270791908049e-4
14	Ad26.COV2.S	2.9048539514586746e-4
15	Ad26.COV2.S	3.596475898040019e-4
16	Ad26.COV2.S	4.288029482643063e-4
17	Ad26.COV2.S	4.910413625643928e-4
18	Ad26.COV2.S	6.777529558030793e-4
19	Ad26.COV2.S	9.059455859915522e-4
20	Ad26.COV2.S	0.0012255948007322548
21	Ad26.COV2.S	0.0016069022012347167
22	Ad26.COV2.S	0.0020577202468937683
23	Ad26.COV2.S	0.002418342673547569
24	Ad26.COV2.S	0.0026957382738094227
25	Ad26.COV2.S	0.003167282896890944
26	Ad26.COV2.S	0.003680355986716455
27	Ad26.COV2.S	0.0041947390092520465
28	Ad26.COV2.S	0.004640015784887708
29	Ad26.COV2.S	0.005071334238563763
30	Ad26.COV2.S	0.005384324690448028
31	Ad26.COV2.S	0.005697279871587746
32	Ad26.COV2.S	0.006031055872082636
33	Ad26.COV2.S	0.006524635438110216
34	Ad26.COV2.S	0.007136223189376012
35	Ad26.COV2.S	0.007615771914750491
36	Ad26.COV2.S	0.00789373939667648
37	Ad26.COV2.S	0.00808829410671641
38	Ad26.COV2.S	0.008421782093692598
39	Ad26.COV2.S	0.008908046529903624
40	Ad26.COV2.S	0.009227554886536482
41	Ad26.COV2.S	0.00966523186996382
42	Ad26.COV2.S	0.009984893176429033
43	Ad26.COV2.S	0.010249150522114614
44	Ad26.COV2.S	0.010416164081050505
45	Ad26.COV2.S	0.010652754572485157
46	Ad26.COV2.S	0.011070227359482487
47	Ad26.COV2.S	0.011494606702226462
48	Ad26.COV2.S	0.011823684928843892
49	Ad26.COV2.S	0.012022029772400966
50	Ad26.COV2.S	0.012279815132750449
51	Ad26.COV2.S	0.012510040379164034
52	Ad26.COV2.S	0.012740254652092942
53	Ad26.COV2.S	0.013028003130646115
54	Ad26.COV2.S	0.013338813295086016
55	Ad26.COV2.S	0.013709234466552811
56	Ad26.COV2.S	0.013945017867664444
57	Ad26.COV2.S	0.014214977124569428
58	Ad26.COV2.S	0.014312996138374445
59	Ad26.COV2.S	0.01440347145358678
60	Ad26.COV2.S	0.014644719867967004
61	Ad26.COV2.S	0.01489657890258056
62	Ad26.COV2.S	0.014978973363147574
63	Ad26.COV2.S	0.01506454695617121
64	Ad26.COV2.S	0.015228416924379595
65	Ad26.COV2.S	0.015288850172492041
66	Ad26.COV2.S	0.015357914054460853
67	Ad26.COV2.S	0.015435608159833913
68	Ad26.COV2.S	0.015547944948330339
69	Ad26.COV2.S	0.015669046789719476
70	Ad26.COV2.S	0.01576438052055973
71	Ad26.COV2.S	0.015834012639403205
72	Ad26.COV2.S	0.015921092704352935
73	Ad26.COV2.S	0.015982046953856188
74	Ad26.COV2.S	0.016069121870665892
75	Ad26.COV2.S	0.016173661769512293
76	Ad26.COV2.S	0.01625210602557292
77	Ad26.COV2.S	0.016348050118807245
78	Ad26.COV2.S	0.016426656599151546
79	Ad26.COV2.S	0.016496549759634882
80	Ad26.COV2.S	0.016566439924445064
81	Ad26.COV2.S	0.016723682405184404
82	Ad26.COV2.S	0.016950918981080698
83	Ad26.COV2.S	0.017152717030657794
84	Ad26.COV2.S	0.01728455431257525
85	Ad26.COV2.S	0.017416940863342778
86	Ad26.COV2.S	0.01754939719887505
87	Ad26.COV2.S	0.017611207166960408
88	Ad26.COV2.S	0.01776130769531714
89	Ad26.COV2.S	0.01787612700235741
90	Ad26.COV2.S	0.017946815097761193
91	Ad26.COV2.S	0.018106377464633838
92	Ad26.COV2.S	0.018275121793019378
93	Ad26.COV2.S	0.018355061078185075
94	Ad26.COV2.S	0.01845275984351258
95	Ad26.COV2.S	0.018585977219300776
96	Ad26.COV2.S	0.018754744614098207
97	Ad26.COV2.S	0.01896795199768042
98	Ad26.COV2.S	0.019172712974007355
99	Ad26.COV2.S	0.01927961479674767
100	Ad26.COV2.S	0.01933307383708549
101	Ad26.COV2.S	0.019413259285524398
102	Ad26.COV2.S	0.01961815952507384
103	Ad26.COV2.S	0.019840905129986375
104	Ad26.COV2.S	0.020001301562634133
105	Ad26.COV2.S	0.020233179935099987
106	Ad26.COV2.S	0.020519134467007705
107	Ad26.COV2.S	0.02076935983883299
108	Ad26.COV2.S	0.020921270660302138
109	Ad26.COV2.S	0.021260796369299895
110	Ad26.COV2.S	0.021564595801352948
111	Ad26.COV2.S	0.021796985238407784
112	Ad26.COV2.S	0.022083463225400668
113	Ad26.COV2.S	0.022477887312063904
114	Ad26.COV2.S	0.022970924194286813
115	Ad26.COV2.S	0.023338370985030776
116	Ad26.COV2.S	0.02385803168029521
117	Ad26.COV2.S	0.024297055393158407
118	Ad26.COV2.S	0.024637766967844366
119	Ad26.COV2.S	0.024997259907084124
120	Ad26.COV2.S	0.025483208257137013
121	Ad26.COV2.S	0.025726292804940765
122	Ad26.COV2.S	0.02610435203875383
123	Ad26.COV2.S	0.026572299938696586
124	Ad26.COV2.S	0.027150350627324293
125	Ad26.COV2.S	0.02815600432027965
126	Ad26.COV2.S	0.029138330649703947
127	Ad26.COV2.S	0.029703429900528988
128	Ad26.COV2.S	0.030195921544546978
129	Ad26.COV2.S	0.03096173032390126
130	Ad26.COV2.S	0.031882047011099535
131	Ad26.COV2.S	0.03260192071131307
132	Ad26.COV2.S	0.03354997118211023
133	Ad26.COV2.S	0.034343308876566336
134	Ad26.COV2.S	0.034936522139752735
135	Ad26.COV2.S	0.035603025761283935
136	Ad26.COV2.S	0.03631490184008068
137	Ad26.COV2.S	0.037281823764558464
138	Ad26.COV2.S	0.03785693907121357
139	Ad26.COV2.S	0.0384601573436113
140	Ad26.COV2.S	0.039193835181566605
141	Ad26.COV2.S	0.03974632995047245
142	Ad26.COV2.S	0.04012459834017945
143	Ad26.COV2.S	0.040659571967534336
144	Ad26.COV2.S	0.041581542277787875
0	mRNA-1273 / mRNA-1273	0
1	mRNA-1273 / mRNA-1273	2.5239243893748764e-6
2	mRNA-1273 / mRNA-1273	5.047853121165069e-6
4	mRNA-1273 / mRNA-1273	7.571788314009176e-6
6	mRNA-1273 / mRNA-1273	1.009572488530619e-5
7	mRNA-1273 / mRNA-1273	1.2619677289049669e-5
8	mRNA-1273 / mRNA-1273	1.5143630499703242e-5
9	mRNA-1273 / mRNA-1273	1.7667587084546632e-5
11	mRNA-1273 / mRNA-1273	2.019154686050406e-5
12	mRNA-1273 / mRNA-1273	4.0383671610189076e-5
13	mRNA-1273 / mRNA-1273	8.07701129127425e-5
14	mRNA-1273 / mRNA-1273	1.0601319273051413e-4
15	mRNA-1273 / mRNA-1273	1.3125735969110597e-4
16	mRNA-1273 / mRNA-1273	1.5650029832425805e-4
17	mRNA-1273 / mRNA-1273	1.7921951224730837e-4
18	mRNA-1273 / mRNA-1273	2.473819798799459e-4
19	mRNA-1273 / mRNA-1273	3.30700402298878e-4
20	mRNA-1273 / mRNA-1273	4.4743496160859486e-4
21	mRNA-1273 / mRNA-1273	5.867222871617228e-4
22	mRNA-1273 / mRNA-1273	7.51450867681247e-4
23	mRNA-1273 / mRNA-1273	8.832609042830342e-4
24	mRNA-1273 / mRNA-1273	9.84674472874203e-4
25	mRNA-1273 / mRNA-1273	0.0011571143094728509
26	mRNA-1273 / mRNA-1273	0.0013448079879285757
27	mRNA-1273 / mRNA-1273	0.001533051271494057
28	mRNA-1273 / mRNA-1273	0.0016960614480306946
29	mRNA-1273 / mRNA-1273	0.0018540121093189033
30	mRNA-1273 / mRNA-1273	0.0019686616564306147
31	mRNA-1273 / mRNA-1273	0.00208332445608872
32	mRNA-1273 / mRNA-1273	0.0022056445958557047
33	mRNA-1273 / mRNA-1273	0.0023865831726817
34	mRNA-1273 / mRNA-1273	0.002610872201818326
35	mRNA-1273 / mRNA-1273	0.0027868083631984453
36	mRNA-1273 / mRNA-1273	0.002888816920694093
37	mRNA-1273 / mRNA-1273	0.0029602269796635827
38	mRNA-1273 / mRNA-1273	0.003082655247714783
39	mRNA-1273 / mRNA-1273	0.0032612235071058926
40	mRNA-1273 / mRNA-1273	0.0033785894387932114
41	mRNA-1273 / mRNA-1273	0.003539407173258957
42	mRNA-1273 / mRNA-1273	0.00365689443170647
43	mRNA-1273 / mRNA-1273	0.0037540394833365243
44	mRNA-1273 / mRNA-1273	0.0038154459329863277
45	mRNA-1273 / mRNA-1273	0.003902446843676577
46	mRNA-1273 / mRNA-1273	0.0040560000329890045
47	mRNA-1273 / mRNA-1273	0.004212141773462963
48	mRNA-1273 / mRNA-1273	0.004333252888903072
49	mRNA-1273 / mRNA-1273	0.004406264150102923
50	mRNA-1273 / mRNA-1273	0.0045011715163284505
51	mRNA-1273 / mRNA-1273	0.004585947425210235
52	mRNA-1273 / mRNA-1273	0.0046707336329764315
53	mRNA-1273 / mRNA-1273	0.004776729432943827
54	mRNA-1273 / mRNA-1273	0.004891245487766427
55	mRNA-1273 / mRNA-1273	0.005027759031859036
56	mRNA-1273 / mRNA-1273	0.005114673083194132
57	mRNA-1273 / mRNA-1273	0.005214203493487224
58	mRNA-1273 / mRNA-1273	0.0052503467020125205
59	mRNA-1273 / mRNA-1273	0.005283710586333146
60	mRNA-1273 / mRNA-1273	0.005372684766975833
61	mRNA-1273 / mRNA-1273	0.005465589086134259
62	mRNA-1273 / mRNA-1273	0.005495986024137589
63	mRNA-1273 / mRNA-1273	0.005527557759602675
64	mRNA-1273 / mRNA-1273	0.005588021910429952
65	mRNA-1273 / mRNA-1273	0.0056103221951518956
66	mRNA-1273 / mRNA-1273	0.005635808459025116
67	mRNA-1273 / mRNA-1273	0.005664481036931068
68	mRNA-1273 / mRNA-1273	0.005705941207393539
69	mRNA-1273 / mRNA-1273	0.005750640143248331
70	mRNA-1273 / mRNA-1273	0.00578583082393469
71	mRNA-1273 / mRNA-1273	0.0058115357935063505
72	mRNA-1273 / mRNA-1273	0.005843683597697824
73	mRNA-1273 / mRNA-1273	0.005866187625608532
74	mRNA-1273 / mRNA-1273	0.005898337037870904
75	mRNA-1273 / mRNA-1273	0.005936937519768093
76	mRNA-1273 / mRNA-1273	0.005965904358501639
77	mRNA-1273 / mRNA-1273	0.006001335579894795
78	mRNA-1273 / mRNA-1273	0.00603036605800833
79	mRNA-1273 / mRNA-1273	0.006056179998402023
80	mRNA-1273 / mRNA-1273	0.006081994163302684
81	mRNA-1273 / mRNA-1273	0.006140077063047866
82	mRNA-1273 / mRNA-1273	0.006224026588371845
83	mRNA-1273 / mRNA-1273	0.006298589993054549
84	mRNA-1273 / mRNA-1273	0.006347309230883336
85	mRNA-1273 / mRNA-1273	0.006396236217847906
86	mRNA-1273 / mRNA-1273	0.00644519378241748
87	mRNA-1273 / mRNA-1273	0.006468041180069273
88	mRNA-1273 / mRNA-1273	0.006523528586776517
89	mRNA-1273 / mRNA-1273	0.006565977797519995
90	mRNA-1273 / mRNA-1273	0.006592113292911983
91	mRNA-1273 / mRNA-1273	0.00665111327303991
92	mRNA-1273 / mRNA-1273	0.006713515955433791
93	mRNA-1273 / mRNA-1273	0.006743080707503735
94	mRNA-1273 / mRNA-1273	0.0067792159993216305
95	mRNA-1273 / mRNA-1273	0.006828492564780575
96	mRNA-1273 / mRNA-1273	0.00689092590650886
97	mRNA-1273 / mRNA-1273	0.006969810393598452
98	mRNA-1273 / mRNA-1273	0.0070455815089986995
99	mRNA-1273 / mRNA-1273	0.007085144731535431
100	mRNA-1273 / mRNA-1273	0.0071049305248348515
101	mRNA-1273 / mRNA-1273	0.007134609530224489
102	mRNA-1273 / mRNA-1273	0.007210457166845874
103	mRNA-1273 / mRNA-1273	0.00729292364623535
104	mRNA-1273 / mRNA-1273	0.007352315188082104
105	mRNA-1273 / mRNA-1273	0.007438187509671734
106	mRNA-1273 / mRNA-1273	0.007544106349699264
107	mRNA-1273 / mRNA-1273	0.007636809356179275
108	mRNA-1273 / mRNA-1273	0.007693097365017443
109	mRNA-1273 / mRNA-1273	0.00781892583773125
110	mRNA-1273 / mRNA-1273	0.007931540976125362
111	mRNA-1273 / mRNA-1273	0.008017702334628396
112	mRNA-1273 / mRNA-1273	0.00812393815650847
113	mRNA-1273 / mRNA-1273	0.008270241031045678
114	mRNA-1273 / mRNA-1273	0.008453182381871538
115	mRNA-1273 / mRNA-1273	0.008589567091662142
116	mRNA-1273 / mRNA-1273	0.008782512394703845
117	mRNA-1273 / mRNA-1273	0.008945576003765443
118	mRNA-1273 / mRNA-1273	0.009072160892632741
119	mRNA-1273 / mRNA-1273	0.00920575842914828
120	mRNA-1273 / mRNA-1273	0.009386407121762863
121	mRNA-1273 / mRNA-1273	0.009476797024511874
122	mRNA-1273 / mRNA-1273	0.009617409181640224
123	mRNA-1273 / mRNA-1273	0.009791508630088042
124	mRNA-1273 / mRNA-1273	0.010006655546696663
125	mRNA-1273 / mRNA-1273	0.010381174834936835
126	mRNA-1273 / mRNA-1273	0.010747278280770711
127	mRNA-1273 / mRNA-1273	0.010958007059574948
128	mRNA-1273 / mRNA-1273	0.011141732677090177
129	mRNA-1273 / mRNA-1273	0.011427554671467166
130	mRNA-1273 / mRNA-1273	0.011771260404291328
131	mRNA-1273 / mRNA-1273	0.01204027305802291
132	mRNA-1273 / mRNA-1273	0.012394775756982446
133	mRNA-1273 / mRNA-1273	0.012691620981077678
134	mRNA-1273 / mRNA-1273	0.012913700778698911
135	mRNA-1273 / mRNA-1273	0.013163336307145612
136	mRNA-1273 / mRNA-1273	0.01343010415812429
137	mRNA-1273 / mRNA-1273	0.013792676790807201
138	mRNA-1273 / mRNA-1273	0.014008456639750144
139	mRNA-1273 / mRNA-1273	0.014234881143200817
140	mRNA-1273 / mRNA-1273	0.014510414021436158
141	mRNA-1273 / mRNA-1273	0.014718004348789226
142	mRNA-1273 / mRNA-1273	0.0148601821244565
143	mRNA-1273 / mRNA-1273	0.015061329311961802
144	mRNA-1273 / mRNA-1273	0.015408176254264383

## Sheet: Figure 6b
time	vaccine	hazard
0	BNT162b2 / BNT162b2	0
1	BNT162b2 / BNT162b2	3.137678434073088e-6
2	BNT162b2 / BNT162b2	6.275360077578895e-6
4	BNT162b2 / BNT162b2	9.413047531436902e-6
6	BNT162b2 / BNT162b2	1.2550734505345496e-5
7	BNT162b2 / BNT162b2	1.5688438963601392e-5
8	BNT162b2 / BNT162b2	1.882614222747936e-5
9	BNT162b2 / BNT162b2	2.196384748154312e-5
11	BNT162b2 / BNT162b2	2.5101554510409407e-5
12	BNT162b2 / BNT162b2	5.020368664576669e-5
13	BNT162b2 / BNT162b2	1.0041025325524533e-4
14	BNT162b2 / BNT162b2	1.3179100319193893e-4
15	BNT162b2 / BNT162b2	1.6317288452860623e-4
16	BNT162b2 / BNT162b2	1.9455301883331e-4
17	BNT162b2 / BNT162b2	2.2279565908389642e-4
18	BNT162b2 / BNT162b2	3.0752850921100805e-4
19	BNT162b2 / BNT162b2	4.1109956646878665e-4
20	BNT162b2 / BNT162b2	5.56205358819839e-4
21	BNT162b2 / BNT162b2	7.293389954837748e-4
22	BNT162b2 / BNT162b2	9.340873690004692e-4
23	BNT162b2 / BNT162b2	0.0010979130894049893
24	BNT162b2 / BNT162b2	0.0012239551782954328
25	BNT162b2 / BNT162b2	0.001438264270284484
26	BNT162b2 / BNT162b2	0.0016715192336866913
27	BNT162b2 / BNT162b2	0.0019054449855915312
28	BNT162b2 / BNT162b2	0.00210800421945756
29	BNT162b2 / BNT162b2	0.0023042676504309023
30	BNT162b2 / BNT162b2	0.0024467213758536666
31	BNT162b2 / BNT162b2	0.0025891870221748103
32	BNT162b2 / BNT162b2	0.002741161709359341
33	BNT162b2 / BNT162b2	0.0029659564418049733
34	BNT162b2 / BNT162b2	0.0032445932553559764
35	BNT162b2 / BNT162b2	0.003463148573014996
36	BNT162b2 / BNT162b2	0.0035898630000564813
37	BNT162b2 / BNT162b2	0.0036785660109911467
38	BNT162b2 / BNT162b2	0.0038306379038883787
39	BNT162b2 / BNT162b2	0.004052433696854263
40	BNT162b2 / BNT162b2	0.004198205385974374
41	BNT162b2 / BNT162b2	0.004397937658471407
42	BNT162b2 / BNT162b2	0.004543848725065969
43	BNT162b2 / BNT162b2	0.004664492566213041
44	BNT162b2 / BNT162b2	0.004740751172656821
45	BNT162b2 / BNT162b2	0.004848792445445893
46	BNT162b2 / BNT162b2	0.0050394746534444534
47	BNT162b2 / BNT162b2	0.005233362950882281
48	BNT162b2 / BNT162b2	0.005383746315380189
49	BNT162b2 / BNT162b2	0.005474401759084646
50	BNT162b2 / BNT162b2	0.005592242045416529
51	BNT162b2 / BNT162b2	0.005697500124272836
52	BNT162b2 / BNT162b2	0.005802768500671962
53	BNT162b2 / BNT162b2	0.0059343666595830236
54	BNT162b2 / BNT162b2	0.0060765386929455545
55	BNT162b2 / BNT162b2	0.006246014741208339
56	BNT162b2 / BNT162b2	0.006353911659902178
57	BNT162b2 / BNT162b2	0.006477467575510487
58	BNT162b2 / BNT162b2	0.006522334492654269
59	BNT162b2 / BNT162b2	0.006563750852001671
60	BNT162b2 / BNT162b2	0.006674197336151266
61	BNT162b2 / BNT162b2	0.0067895194988225605
62	BNT162b2 / BNT162b2	0.006827250578801514
63	BNT162b2 / BNT162b2	0.006866439571165395
64	BNT162b2 / BNT162b2	0.0069414908367217976
65	BNT162b2 / BNT162b2	0.006969170796338298
66	BNT162b2 / BNT162b2	0.007000805103129393
67	BNT162b2 / BNT162b2	0.007036394088318909
68	BNT162b2 / BNT162b2	0.0070878547888652
69	BNT162b2 / BNT162b2	0.007143334803947576
70	BNT162b2 / BNT162b2	0.007187012750172528
71	BNT162b2 / BNT162b2	0.0072189169563631195
72	BNT162b2 / BNT162b2	0.007258817485545022
73	BNT162b2 / BNT162b2	0.007286748344036198
74	BNT162b2 / BNT162b2	0.007326650260049528
75	BNT162b2 / BNT162b2	0.0073745583821780425
76	BNT162b2 / BNT162b2	0.0074105095850052205
77	BNT162b2 / BNT162b2	0.007454483440170523
78	BNT162b2 / BNT162b2	0.0074905129784531566
79	BNT162b2 / BNT162b2	0.007522550247217041
80	BNT162b2 / BNT162b2	0.007554587563596837
81	BNT162b2 / BNT162b2	0.007626671957518094
82	BNT162b2 / BNT162b2	0.007730856332409886
83	BNT162b2 / BNT162b2	0.007823390145698106
84	BNT162b2 / BNT162b2	0.007883850088994726
85	BNT162b2 / BNT162b2	0.007944567018006166
86	BNT162b2 / BNT162b2	0.008005321062061421
87	BNT162b2 / BNT162b2	0.008033673327778157
88	BNT162b2 / BNT162b2	0.008102529155625371
89	BNT162b2 / BNT162b2	0.008155204811681527
90	BNT162b2 / BNT162b2	0.008187636302122825
91	BNT162b2 / BNT162b2	0.008260848403149224
92	BNT162b2 / BNT162b2	0.008338281547564996
93	BNT162b2 / BNT162b2	0.008374966866310118
94	BNT162b2 / BNT162b2	0.008419804804528974
95	BNT162b2 / BNT162b2	0.008480948166378566
96	BNT162b2 / BNT162b2	0.00855841551356773
97	BNT162b2 / BNT162b2	0.008656293523538472
98	BNT162b2 / BNT162b2	0.008750306502982252
99	BNT162b2 / BNT162b2	0.008799393763222585
100	BNT162b2 / BNT162b2	0.008823942378436866
101	BNT162b2 / BNT162b2	0.008860765437989526
102	BNT162b2 / BNT162b2	0.008954869023992451
103	BNT162b2 / BNT162b2	0.009057182293206067
104	BNT162b2 / BNT162b2	0.009130865835020985
105	BNT162b2 / BNT162b2	0.009237400336024604
106	BNT162b2 / BNT162b2	0.009368801326688492
107	BNT162b2 / BNT162b2	0.009483803799458013
108	BNT162b2 / BNT162b2	0.009553630286822101
109	BNT162b2 / BNT162b2	0.009709719241165815
110	BNT162b2 / BNT162b2	0.009849412527507484
111	BNT162b2 / BNT162b2	0.00995628828840145
112	BNT162b2 / BNT162b2	0.01008806114864591
113	BNT162b2 / BNT162b2	0.010269525993791384
114	BNT162b2 / BNT162b2	0.010496424435503582
115	BNT162b2 / BNT162b2	0.010665572060408524
116	BNT162b2 / BNT162b2	0.01090485647256545
117	BNT162b2 / BNT162b2	0.011107072511587712
118	BNT162b2 / BNT162b2	0.01126404473073117
119	BNT162b2 / BNT162b2	0.01142970698155421
120	BNT162b2 / BNT162b2	0.01165370326569426
121	BNT162b2 / BNT162b2	0.011765778439211116
122	BNT162b2 / BNT162b2	0.011940118950529044
123	BNT162b2 / BNT162b2	0.012155969762967511
124	BNT162b2 / BNT162b2	0.012422697221383228
125	BNT162b2 / BNT162b2	0.012886967508941138
126	BNT162b2 / BNT162b2	0.013340758024489974
127	BNT162b2 / BNT162b2	0.013601938260266566
128	BNT162b2 / BNT162b2	0.01382963779355062
129	BNT162b2 / BNT162b2	0.01418384668103867
130	BNT162b2 / BNT162b2	0.014609751161793527
131	BNT162b2 / BNT162b2	0.014943070706899597
132	BNT162b2 / BNT162b2	0.015382278044224096
133	BNT162b2 / BNT162b2	0.015750017616607326
134	BNT162b2 / BNT162b2	0.016025115775843868
135	BNT162b2 / BNT162b2	0.01633432769853005
136	BNT162b2 / BNT162b2	0.016664736643829614
137	BNT162b2 / BNT162b2	0.017113766160863797
138	BNT162b2 / BNT162b2	0.017380977832235245
139	BNT162b2 / BNT162b2	0.01766135390087087
140	BNT162b2 / BNT162b2	0.01800251559930066
141	BNT162b2 / BNT162b2	0.01825953411919956
142	BNT162b2 / BNT162b2	0.01843555639584671
143	BNT162b2 / BNT162b2	0.018684573332894194
144	BNT162b2 / BNT162b2	0.01911393105013759
0	Ad26.COV2.S	0
1	Ad26.COV2.S	6.916484433183712e-6
2	Ad26.COV2.S	1.3832946070047036e-5
4	Ad26.COV2.S	2.0749390680641078e-5
6	Ad26.COV2.S	2.7665804390064608e-5
7	Ad26.COV2.S	3.458222675767342e-5
8	Ad26.COV2.S	4.149861664803911e-5
9	Ad26.COV2.S	4.841498108165698e-5
11	Ad26.COV2.S	5.533131957080606e-5
12	Ad26.COV2.S	1.1066200160481099e-4
13	Ad26.COV2.S	2.2132270791908049e-4
14	Ad26.COV2.S	2.9048539514586746e-4
15	Ad26.COV2.S	3.596475898040019e-4
16	Ad26.COV2.S	4.288029482643063e-4
17	Ad26.COV2.S	4.910413625643928e-4
18	Ad26.COV2.S	6.777529558030793e-4
19	Ad26.COV2.S	9.059455859915522e-4
20	Ad26.COV2.S	0.0012255948007322548
21	Ad26.COV2.S	0.0016069022012347167
22	Ad26.COV2.S	0.0020577202468937683
23	Ad26.COV2.S	0.002418342673547569
24	Ad26.COV2.S	0.0026957382738094227
25	Ad26.COV2.S	0.003167282896890944
26	Ad26.COV2.S	0.003680355986716455
27	Ad26.COV2.S	0.0041947390092520465
28	Ad26.COV2.S	0.004640015784887708
29	Ad26.COV2.S	0.005071334238563763
30	Ad26.COV2.S	0.005384324690448028
31	Ad26.COV2.S	0.005697279871587746
32	Ad26.COV2.S	0.006031055872082636
33	Ad26.COV2.S	0.006524635438110216
34	Ad26.COV2.S	0.007136223189376012
35	Ad26.COV2.S	0.007615771914750491
36	Ad26.COV2.S	0.00789373939667648
37	Ad26.COV2.S	0.00808829410671641
38	Ad26.COV2.S	0.008421782093692598
39	Ad26.COV2.S	0.008908046529903624
40	Ad26.COV2.S	0.009227554886536482
41	Ad26.COV2.S	0.00966523186996382
42	Ad26.COV2.S	0.009984893176429033
43	Ad26.COV2.S	0.010249150522114614
44	Ad26.COV2.S	0.010416164081050505
45	Ad26.COV2.S	0.010652754572485157
46	Ad26.COV2.S	0.011070227359482487
47	Ad26.COV2.S	0.011494606702226462
48	Ad26.COV2.S	0.011823684928843892
49	Ad26.COV2.S	0.012022029772400966
50	Ad26.COV2.S	0.012279815132750449
51	Ad26.COV2.S	0.012510040379164034
52	Ad26.COV2.S	0.012740254652092942
53	Ad26.COV2.S	0.013028003130646115
54	Ad26.COV2.S	0.013338813295086016
55	Ad26.COV2.S	0.013709234466552811
56	Ad26.COV2.S	0.013945017867664444
57	Ad26.COV2.S	0.014214977124569428
58	Ad26.COV2.S	0.014312996138374445
59	Ad26.COV2.S	0.01440347145358678
60	Ad26.COV2.S	0.014644719867967004
61	Ad26.COV2.S	0.01489657890258056
62	Ad26.COV2.S	0.014978973363147574
63	Ad26.COV2.S	0.01506454695617121
64	Ad26.COV2.S	0.015228416924379595
65	Ad26.COV2.S	0.015288850172492041
66	Ad26.COV2.S	0.015357914054460853
67	Ad26.COV2.S	0.015435608159833913
68	Ad26.COV2.S	0.015547944948330339
69	Ad26.COV2.S	0.015669046789719476
70	Ad26.COV2.S	0.01576438052055973
71	Ad26.COV2.S	0.015834012639403205
72	Ad26.COV2.S	0.015921092704352935
73	Ad26.COV2.S	0.015982046953856188
74	Ad26.COV2.S	0.016069121870665892
75	Ad26.COV2.S	0.016173661769512293
76	Ad26.COV2.S	0.01625210602557292
77	Ad26.COV2.S	0.016348050118807245
78	Ad26.COV2.S	0.016426656599151546
79	Ad26.COV2.S	0.016496549759634882
80	Ad26.COV2.S	0.016566439924445064
81	Ad26.COV2.S	0.016723682405184404
82	Ad26.COV2.S	0.016950918981080698
83	Ad26.COV2.S	0.017152717030657794
84	Ad26.COV2.S	0.01728455431257525
85	Ad26.COV2.S	0.017416940863342778
86	Ad26.COV2.S	0.01754939719887505
87	Ad26.COV2.S	0.017611207166960408
88	Ad26.COV2.S	0.01776130769531714
89	Ad26.COV2.S	0.01787612700235741
90	Ad26.COV2.S	0.017946815097761193
91	Ad26.COV2.S	0.018106377464633838
92	Ad26.COV2.S	0.018275121793019378
93	Ad26.COV2.S	0.018355061078185075
94	Ad26.COV2.S	0.01845275984351258
95	Ad26.COV2.S	0.018585977219300776
96	Ad26.COV2.S	0.018754744614098207
97	Ad26.COV2.S	0.01896795199768042
98	Ad26.COV2.S	0.019172712974007355
99	Ad26.COV2.S	0.01927961479674767
100	Ad26.COV2.S	0.01933307383708549
101	Ad26.COV2.S	0.019413259285524398
102	Ad26.COV2.S	0.01961815952507384
103	Ad26.COV2.S	0.019840905129986375
104	Ad26.COV2.S	0.020001301562634133
105	Ad26.COV2.S	0.020233179935099987
106	Ad26.COV2.S	0.020519134467007705
107	Ad26.COV2.S	0.02076935983883299
108	Ad26.COV2.S	0.020921270660302138
109	Ad26.COV2.S	0.021260796369299895
110	Ad26.COV2.S	0.021564595801352948
111	Ad26.COV2.S	0.021796985238407784
112	Ad26.COV2.S	0.022083463225400668
113	Ad26.COV2.S	0.022477887312063904
114	Ad26.COV2.S	0.022970924194286813
115	Ad26.COV2.S	0.023338370985030776
116	Ad26.COV2.S	0.02385803168029521
117	Ad26.COV2.S	0.024297055393158407
118	Ad26.COV2.S	0.024637766967844366
119	Ad26.COV2.S	0.024997259907084124
120	Ad26.COV2.S	0.025483208257137013
121	Ad26.COV2.S	0.025726292804940765
122	Ad26.COV2.S	0.02610435203875383
123	Ad26.COV2.S	0.026572299938696586
124	Ad26.COV2.S	0.027150350627324293
125	Ad26.COV2.S	0.02815600432027965
126	Ad26.COV2.S	0.029138330649703947
127	Ad26.COV2.S	0.029703429900528988
128	Ad26.COV2.S	0.030195921544546978
129	Ad26.COV2.S	0.03096173032390126
130	Ad26.COV2.S	0.031882047011099535
131	Ad26.COV2.S	0.03260192071131307
132	Ad26.COV2.S	0.03354997118211023
133	Ad26.COV2.S	0.034343308876566336
134	Ad26.COV2.S	0.034936522139752735
135	Ad26.COV2.S	0.035603025761283935
136	Ad26.COV2.S	0.03631490184008068
137	Ad26.COV2.S	0.037281823764558464
138	Ad26.COV2.S	0.03785693907121357
139	Ad26.COV2.S	0.0384601573436113
140	Ad26.COV2.S	0.039193835181566605
141	Ad26.COV2.S	0.03974632995047245
142	Ad26.COV2.S	0.04012459834017945
143	Ad26.COV2.S	0.040659571967534336
144	Ad26.COV2.S	0.041581542277787875
0	Ad26.COV2.S / mRNA-1273	0
1	Ad26.COV2.S / mRNA-1273	1.5608637951025628e-6
2	Ad26.COV2.S / mRNA-1273	3.1217319858001247e-6
4	Ad26.COV2.S / mRNA-1273	4.6826058828219885e-6
6	Ad26.COV2.S / mRNA-1273	6.243482361556474e-6
7	Ad26.COV2.S / mRNA-1273	7.804370339203892e-6
8	Ad26.COV2.S / mRNA-1273	9.36526052619513e-6
9	Ad26.COV2.S / mRNA-1273	1.092615453035517e-5
11	Ad26.COV2.S / mRNA-1273	1.2487052229115392e-5
12	Ad26.COV2.S / mRNA-1273	2.4974571744662555e-5
13	Ad26.COV2.S / mRNA-1273	4.995129601415016e-5
14	Ad26.COV2.S / mRNA-1273	6.556293305781669e-5
15	Ad26.COV2.S / mRNA-1273	8.117541422814067e-5
16	Ad26.COV2.S / mRNA-1273	9.678730753381881e-5
17	Ad26.COV2.S / mRNA-1273	1.1083851040238901e-4
18	Ad26.COV2.S / mRNA-1273	1.5299593876472173e-4
19	Ad26.COV2.S / mRNA-1273	2.0452879156340753e-4
20	Ad26.COV2.S / mRNA-1273	2.7673283777529534e-4
21	Ad26.COV2.S / mRNA-1273	3.62891298077761e-4
22	Ad26.COV2.S / mRNA-1273	4.6479361918838613e-4
23	Ad26.COV2.S / mRNA-1273	5.463375584121577e-4
24	Ad26.COV2.S / mRNA-1273	6.090799927027657e-4
25	Ad26.COV2.S / mRNA-1273	7.157712533876204e-4
26	Ad26.COV2.S / mRNA-1273	8.319094328956833e-4
27	Ad26.COV2.S / mRNA-1273	9.483972443378175e-4
28	Ad26.COV2.S / mRNA-1273	0.0010492781583454347
29	Ad26.COV2.S / mRNA-1273	0.0011470347761468602
30	Ad26.COV2.S / mRNA-1273	0.0012179962961341717
31	Ad26.COV2.S / mRNA-1273	0.001288969572298071
32	Ad26.COV2.S / mRNA-1273	0.0013646864602250286
33	Ad26.COV2.S / mRNA-1273	0.0014766959250106515
34	Ad26.COV2.S / mRNA-1273	0.0016155536439850238
35	Ad26.COV2.S / mRNA-1273	0.0017244855453710795
36	Ad26.COV2.S / mRNA-1273	0.001787648575470424
37	Ad26.COV2.S / mRNA-1273	0.0018318668917167713
38	Ad26.COV2.S / mRNA-1273	0.0019076797577691762
39	Ad26.COV2.S / mRNA-1273	0.0020182642046270294
40	Ad26.COV2.S / mRNA-1273	0.002090951738339397
41	Ad26.COV2.S / mRNA-1273	0.002190556073159877
42	Ad26.COV2.S / mRNA-1273	0.002263327602387788
43	Ad26.COV2.S / mRNA-1273	0.002323502007037015
44	Ad26.COV2.S / mRNA-1273	0.0023615402255299234
45	Ad26.COV2.S / mRNA-1273	0.0024154346797274906
46	Ad26.COV2.S / mRNA-1273	0.0025105612800793153
47	Ad26.COV2.S / mRNA-1273	0.0026072980494368236
48	Ad26.COV2.S / mRNA-1273	0.0026823363374157694
49	Ad26.COV2.S / mRNA-1273	0.002727574735143068
50	Ad26.COV2.S / mRNA-1273	0.002786382306927071
51	Ad26.COV2.S / mRNA-1273	0.002838914177089591
52	Ad26.COV2.S / mRNA-1273	0.002891454379259306
53	Ad26.COV2.S / mRNA-1273	0.002957140456327112
54	Ad26.COV2.S / mRNA-1273	0.0030281100004146966
55	Ad26.COV2.S / mRNA-1273	0.003112716797202042
56	Ad26.COV2.S / mRNA-1273	0.0031665860257965583
57	Ad26.COV2.S / mRNA-1273	0.0032282773783309793
58	Ad26.COV2.S / mRNA-1273	0.003250680477829393
59	Ad26.COV2.S / mRNA-1273	0.003271361148741936
60	Ad26.COV2.S / mRNA-1273	0.003326513451944235
61	Ad26.COV2.S / mRNA-1273	0.0033841042194984183
62	Ad26.COV2.S / mRNA-1273	0.0034029475875922977
63	Ad26.COV2.S / mRNA-1273	0.0034225194902212097
64	Ad26.COV2.S / mRNA-1273	0.003460003091328545
65	Ad26.COV2.S / mRNA-1273	0.00347382797973117
66	Ad26.COV2.S / mRNA-1273	0.0034896281566207943
67	Ad26.COV2.S / mRNA-1273	0.0035074038958220477
68	Ad26.COV2.S / mRNA-1273	0.003533107775915867
69	Ad26.COV2.S / mRNA-1273	0.003560820102463391
70	Ad26.COV2.S / mRNA-1273	0.0035826379084384907
71	Ad26.COV2.S / mRNA-1273	0.0035985748983811128
72	Ad26.COV2.S / mRNA-1273	0.0036185066756676543
73	Ad26.COV2.S / mRNA-1273	0.0036324594371941465
74	Ad26.COV2.S / mRNA-1273	0.003652392689053263
75	Ad26.COV2.S / mRNA-1273	0.0036763260989143287
76	Ad26.COV2.S / mRNA-1273	0.0036942866387332796
77	Ad26.COV2.S / mRNA-1273	0.003716255651375122
78	Ad26.COV2.S / mRNA-1273	0.0037342561585005374
79	Ad26.COV2.S / mRNA-1273	0.0037502624262274464
80	Ad26.COV2.S / mRNA-1273	0.003766269014327861
81	Ad26.COV2.S / mRNA-1273	0.003802285137914807
82	Ad26.COV2.S / mRNA-1273	0.0038543422950063633
83	Ad26.COV2.S / mRNA-1273	0.0039005807194663067
84	Ad26.COV2.S / mRNA-1273	0.0039307934184174
85	Ad26.COV2.S / mRNA-1273	0.003961135600428323
86	Ad26.COV2.S / mRNA-1273	0.0039914973969625844
87	Ad26.COV2.S / mRNA-1273	0.004005666789775653
88	Ad26.COV2.S / mRNA-1273	0.004040079302814803
89	Ad26.COV2.S / mRNA-1273	0.0040664062747206575
90	Ad26.COV2.S / mRNA-1273	0.004082615735195083
91	Ad26.COV2.S / mRNA-1273	0.004119208716954148
92	Ad26.COV2.S / mRNA-1273	0.0041579131542566206
93	Ad26.COV2.S / mRNA-1273	0.004176250670134385
94	Ad26.COV2.S / mRNA-1273	0.004198663881540998
95	Ad26.COV2.S / mRNA-1273	0.004229228648547689
96	Ad26.COV2.S / mRNA-1273	0.004267955116112443
97	Ad26.COV2.S / mRNA-1273	0.004316887500209643
98	Ad26.COV2.S / mRNA-1273	0.004363890241612323
99	Ad26.COV2.S / mRNA-1273	0.004388432931447972
100	Ad26.COV2.S / mRNA-1273	0.004400707030519535
101	Ad26.COV2.S / mRNA-1273	0.004419118574669811
102	Ad26.COV2.S / mRNA-1273	0.0044661721883240135
103	Ad26.COV2.S / mRNA-1273	0.004517333712505844
104	Ad26.COV2.S / mRNA-1273	0.0045541808829195896
105	Ad26.COV2.S / mRNA-1273	0.004607458721300528
106	Ad26.COV2.S / mRNA-1273	0.0046731768053484
107	Ad26.COV2.S / mRNA-1273	0.004730697541505791
108	Ad26.COV2.S / mRNA-1273	0.004765624495348897
109	Ad26.COV2.S / mRNA-1273	0.004843704731398613
110	Ad26.COV2.S / mRNA-1273	0.004913589367715798
111	Ad26.COV2.S / mRNA-1273	0.0049670601371164524
112	Ad26.COV2.S / mRNA-1273	0.0050329916789074725
113	Ad26.COV2.S / mRNA-1273	0.0051237944710318395
114	Ad26.COV2.S / mRNA-1273	0.005237345125716608
115	Ad26.COV2.S / mRNA-1273	0.005322004278921821
116	Ad26.COV2.S / mRNA-1273	0.00544178140336804
117	Ad26.COV2.S / mRNA-1273	0.005543016408541157
118	Ad26.COV2.S / mRNA-1273	0.005621609284341744
119	Ad26.COV2.S / mRNA-1273	0.005704560854732477
120	Ad26.COV2.S / mRNA-1273	0.005816734542829605
121	Ad26.COV2.S / mRNA-1273	0.005872865440231689
122	Ad26.COV2.S / mRNA-1273	0.00596018811026422
123	Ad26.COV2.S / mRNA-1273	0.0060683144748385764
124	Ad26.COV2.S / mRNA-1273	0.006201945263386466
125	Ad26.COV2.S / mRNA-1273	0.006434594676161476
126	Ad26.COV2.S / mRNA-1273	0.006662053299507975
127	Ad26.COV2.S / mRNA-1273	0.0067929948906430004
128	Ad26.COV2.S / mRNA-1273	0.006907167313798701
129	Ad26.COV2.S / mRNA-1273	0.007084803762369307
130	Ad26.COV2.S / mRNA-1273	0.007298444206500276
131	Ad26.COV2.S / mRNA-1273	0.007465679552300819
132	Ad26.COV2.S / mRNA-1273	0.0076860912454762564
133	Ad26.COV2.S / mRNA-1273	0.007870680984706002
134	Ad26.COV2.S / mRNA-1273	0.008008794530711127
135	Ad26.COV2.S / mRNA-1273	0.008164061414625001
136	Ad26.COV2.S / mRNA-1273	0.00833000308152021
137	Ad26.COV2.S / mRNA-1273	0.008555571004494555
138	Ad26.COV2.S / mRNA-1273	0.00868983163809156
139	Ad26.COV2.S / mRNA-1273	0.008830729261680492
140	Ad26.COV2.S / mRNA-1273	0.009002204673908665
141	Ad26.COV2.S / mRNA-1273	0.009131410449003563
142	Ad26.COV2.S / mRNA-1273	0.009219909806176707
143	Ad26.COV2.S / mRNA-1273	0.009345124513074787
144	Ad26.COV2.S / mRNA-1273	0.009561063914718892
0	Ad26.COV2.S / BNT162b2	0
1	Ad26.COV2.S / BNT162b2	1.9312734644838514e-6
2	Ad26.COV2.S / BNT162b2	3.862551553934779e-6
4	Ad26.COV2.S / BNT162b2	5.7938358890563535e-6
6	Ad26.COV2.S / BNT162b2	7.725122593837952e-6
7	Ad26.COV2.S / BNT162b2	9.656422714443558e-6
8	Ad26.COV2.S / BNT162b2	1.158772477038994e-5
9	Ad26.COV2.S / BNT162b2	1.351903070401228e-5
11	Ad26.COV2.S / BNT162b2	1.5450340392519912e-5
12	Ad26.COV2.S / BNT162b2	3.090120665705243e-5
13	Ad26.COV2.S / BNT162b2	6.180486742290991e-5
14	Ad26.COV2.S / BNT162b2	8.112101454915699e-5
15	Ad26.COV2.S / BNT162b2	1.0043812436655308e-4
16	Ad26.COV2.S / BNT162b2	1.1975442506118039e-4
17	Ad26.COV2.S / BNT162b2	1.3713964305694937e-4
18	Ad26.COV2.S / BNT162b2	1.8929962573843717e-4
19	Ad26.COV2.S / BNT162b2	2.530586991834616e-4
20	Ad26.COV2.S / BNT162b2	3.4239172878036683e-4
21	Ad26.COV2.S / BNT162b2	4.4898729291409367e-4
22	Ad26.COV2.S / BNT162b2	5.75058005032103e-4
23	Ad26.COV2.S / BNT162b2	6.759393849775641e-4
24	Ad26.COV2.S / BNT162b2	7.535591268165165e-4
25	Ad26.COV2.S / BNT162b2	8.855456829863773e-4
26	Ad26.COV2.S / BNT162b2	0.0010292145739949632
27	Ad26.COV2.S / BNT162b2	0.0011733114308229986
28	Ad26.COV2.S / BNT162b2	0.0012980986837295427
29	Ad26.COV2.S / BNT162b2	0.001419017999053973
30	Ad26.COV2.S / BNT162b2	0.0015067913097843721
31	Ad26.COV2.S / BNT162b2	0.0015945774712122773
32	Ad26.COV2.S / BNT162b2	0.0016882290961149904
33	Ad26.COV2.S / BNT162b2	0.0018267662366564519
34	Ad26.COV2.S / BNT162b2	0.001998504369617904
35	Ad26.COV2.S / BNT162b2	0.0021332259557826916
36	Ad26.COV2.S / BNT162b2	0.002211341041427728
37	Ad26.COV2.S / BNT162b2	0.002266025992447851
38	Ad26.COV2.S / BNT162b2	0.0023597825091556945
39	Ad26.COV2.S / BNT162b2	0.002496537003269572
40	Ad26.COV2.S / BNT162b2	0.0025864239612687356
41	Ad26.COV2.S / BNT162b2	0.0027095939290292526
42	Ad26.COV2.S / BNT162b2	0.0027995805455272027
43	Ad26.COV2.S / BNT162b2	0.002873988674077177
44	Ad26.COV2.S / BNT162b2	0.0029210238697094937
45	Ad26.COV2.S / BNT162b2	0.0029876648597946254
46	Ad26.COV2.S / BNT162b2	0.0031052873981385343
47	Ad26.COV2.S / BNT162b2	0.003224897767373225
48	Ad26.COV2.S / BNT162b2	0.0033176768412367386
49	Ad26.COV2.S / BNT162b2	0.00337360972786227
50	Ad26.COV2.S / BNT162b2	0.0034463185528501583
51	Ad26.COV2.S / BNT162b2	0.003511267209141744
52	Ad26.COV2.S / BNT162b2	0.003576225239345754
53	Ad26.COV2.S / BNT162b2	0.00365743485498915
54	Ad26.COV2.S / BNT162b2	0.003745174945665841
55	Ad26.COV2.S / BNT162b2	0.0038497726452733083
56	Ad26.COV2.S / BNT162b2	0.003916368847336704
57	Ad26.COV2.S / BNT162b2	0.003992634005577922
58	Ad26.COV2.S / BNT162b2	0.004020329238792586
59	Ad26.COV2.S / BNT162b2	0.0040458950159470985
60	Ad26.COV2.S / BNT162b2	0.004114074475094931
61	Ad26.COV2.S / BNT162b2	0.004185267280665261
62	Ad26.COV2.S / BNT162b2	0.00420856091536026
63	Ad26.COV2.S / BNT162b2	0.004232755017299583
64	Ad26.COV2.S / BNT162b2	0.0042790905753933295
65	Ad26.COV2.S / BNT162b2	0.004296180167420616
66	Ad26.COV2.S / BNT162b2	0.004315711427390623
67	Ad26.COV2.S / BNT162b2	0.004337684662293451
68	Ad26.COV2.S / BNT162b2	0.0043694579714049775
69	Ad26.COV2.S / BNT162b2	0.004403713730396608
70	Ad26.COV2.S / BNT162b2	0.00443068297343141
71	Ad26.COV2.S / BNT162b2	0.004450382770402439
72	Ad26.COV2.S / BNT162b2	0.004475020424824505
73	Ad26.COV2.S / BNT162b2	0.004492267343041201
74	Ad26.COV2.S / BNT162b2	0.0045169065931084385
75	Ad26.COV2.S / BNT162b2	0.004546490213310661
76	Ad26.COV2.S / BNT162b2	0.004568690759090166
77	Ad26.COV2.S / BNT162b2	0.004595845924105113
78	Ad26.COV2.S / BNT162b2	0.004618095630643415
79	Ad26.COV2.S / BNT162b2	0.004637880246158521
80	Ad26.COV2.S / BNT162b2	0.00465766517152677
81	Ad26.COV2.S / BNT162b2	0.0047021825459293565
82	Ad26.COV2.S / BNT162b2	0.004766526510838642
83	Ad26.COV2.S / BNT162b2	0.0048236776106735935
84	Ad26.COV2.S / BNT162b2	0.004861020384309911
85	Ad26.COV2.S / BNT162b2	0.004898522889576262
86	Ad26.COV2.S / BNT162b2	0.0049360493282295526
87	Ad26.COV2.S / BNT162b2	0.0049535622454396355
88	Ad26.COV2.S / BNT162b2	0.004996094731954948
89	Ad26.COV2.S / BNT162b2	0.005028633544909122
90	Ad26.COV2.S / BNT162b2	0.005048667506740823
91	Ad26.COV2.S / BNT162b2	0.005093894004835842
92	Ad26.COV2.S / BNT162b2	0.005141729631875758
93	Ad26.COV2.S / BNT162b2	0.005164393177040649
94	Ad26.COV2.S / BNT162b2	0.0051920937672275125
95	Ad26.COV2.S / BNT162b2	0.005229868629858414
96	Ad26.COV2.S / BNT162b2	0.0052777300514731396
97	Ad26.COV2.S / BNT162b2	0.0053382040806938535
98	Ad26.COV2.S / BNT162b2	0.005396292565510441
99	Ad26.COV2.S / BNT162b2	0.005426623430111466
100	Ad26.COV2.S / BNT162b2	0.005441792190109873
101	Ad26.COV2.S / BNT162b2	0.005464545723917857
102	Ad26.COV2.S / BNT162b2	0.005522695460933091
103	Ad26.COV2.S / BNT162b2	0.005585920985599513
104	Ad26.COV2.S / BNT162b2	0.005631456254817202
105	Ad26.COV2.S / BNT162b2	0.005697295528952484
106	Ad26.COV2.S / BNT162b2	0.005778506798063243
107	Ad26.COV2.S / BNT162b2	0.005849586983803778
108	Ad26.COV2.S / BNT162b2	0.005892746777797053
109	Ad26.COV2.S / BNT162b2	0.0059892302866446645
110	Ad26.COV2.S / BNT162b2	0.006075584778383991
111	Ad26.COV2.S / BNT162b2	0.006141656003865625
112	Ad26.COV2.S / BNT162b2	0.00622312307443007
113	Ad26.COV2.S / BNT162b2	0.006335319443510068
114	Ad26.COV2.S / BNT162b2	0.006475619277145461
115	Ad26.COV2.S / BNT162b2	0.006580218801585436
116	Ad26.COV2.S / BNT162b2	0.006728203761552143
117	Ad26.COV2.S / BNT162b2	0.0068532761177342305
118	Ad26.COV2.S / BNT162b2	0.006950372525534987
119	Ad26.COV2.S / BNT162b2	0.00705285156270874
120	Ad26.COV2.S / BNT162b2	0.007191428154775914
121	Ad26.COV2.S / BNT162b2	0.007260769282967261
122	Ad26.COV2.S / BNT162b2	0.007368640960887296
123	Ad26.COV2.S / BNT162b2	0.007502208357396789
124	Ad26.COV2.S / BNT162b2	0.007667275669722695
125	Ad26.COV2.S / BNT162b2	0.00795464130049861
126	Ad26.COV2.S / BNT162b2	0.008235577708849307
127	Ad26.COV2.S / BNT162b2	0.008397297066426335
128	Ad26.COV2.S / BNT162b2	0.008538300956107636
129	Ad26.COV2.S / BNT162b2	0.008757674711372787
130	Ad26.COV2.S / BNT162b2	0.009021497846391169
131	Ad26.COV2.S / BNT162b2	0.009228004907616105
132	Ad26.COV2.S / BNT162b2	0.009500161267970597
133	Ad26.COV2.S / BNT162b2	0.009728073379480007
134	Ad26.COV2.S / BNT162b2	0.009898594033820873
135	Ad26.COV2.S / BNT162b2	0.010090285224221507
136	Ad26.COV2.S / BNT162b2	0.010295146425508217
137	Ad26.COV2.S / BNT162b2	0.010573603581688018
138	Ad26.COV2.S / BNT162b2	0.01073933635095281
139	Ad26.COV2.S / BNT162b2	0.010913255353413809
140	Ad26.COV2.S / BNT162b2	0.011124909453108067
141	Ad26.COV2.S / BNT162b2	0.011284383093644657
142	Ad26.COV2.S / BNT162b2	0.011393611142465176
143	Ad26.COV2.S / BNT162b2	0.011548149649836192
144	Ad26.COV2.S / BNT162b2	0.011814647070236273

## Sheet: Figure 6c
time	vaccine	hazard
0	BNT162b2 / BNT162b2	0
1	BNT162b2 / BNT162b2	3.137678434073088e-6
2	BNT162b2 / BNT162b2	6.275360077578895e-6
4	BNT162b2 / BNT162b2	9.413047531436902e-6
6	BNT162b2 / BNT162b2	1.2550734505345496e-5
7	BNT162b2 / BNT162b2	1.5688438963601392e-5
8	BNT162b2 / BNT162b2	1.882614222747936e-5
9	BNT162b2 / BNT162b2	2.196384748154312e-5
11	BNT162b2 / BNT162b2	2.5101554510409407e-5
12	BNT162b2 / BNT162b2	5.020368664576669e-5
13	BNT162b2 / BNT162b2	1.0041025325524533e-4
14	BNT162b2 / BNT162b2	1.3179100319193893e-4
15	BNT162b2 / BNT162b2	1.6317288452860623e-4
16	BNT162b2 / BNT162b2	1.9455301883331e-4
17	BNT162b2 / BNT162b2	2.2279565908389642e-4
18	BNT162b2 / BNT162b2	3.0752850921100805e-4
19	BNT162b2 / BNT162b2	4.1109956646878665e-4
20	BNT162b2 / BNT162b2	5.56205358819839e-4
21	BNT162b2 / BNT162b2	7.293389954837748e-4
22	BNT162b2 / BNT162b2	9.340873690004692e-4
23	BNT162b2 / BNT162b2	0.0010979130894049893
24	BNT162b2 / BNT162b2	0.0012239551782954328
25	BNT162b2 / BNT162b2	0.001438264270284484
26	BNT162b2 / BNT162b2	0.0016715192336866913
27	BNT162b2 / BNT162b2	0.0019054449855915312
28	BNT162b2 / BNT162b2	0.00210800421945756
29	BNT162b2 / BNT162b2	0.0023042676504309023
30	BNT162b2 / BNT162b2	0.0024467213758536666
31	BNT162b2 / BNT162b2	0.0025891870221748103
32	BNT162b2 / BNT162b2	0.002741161709359341
33	BNT162b2 / BNT162b2	0.0029659564418049733
34	BNT162b2 / BNT162b2	0.0032445932553559764
35	BNT162b2 / BNT162b2	0.003463148573014996
36	BNT162b2 / BNT162b2	0.0035898630000564813
37	BNT162b2 / BNT162b2	0.0036785660109911467
38	BNT162b2 / BNT162b2	0.0038306379038883787
39	BNT162b2 / BNT162b2	0.004052433696854263
40	BNT162b2 / BNT162b2	0.004198205385974374
41	BNT162b2 / BNT162b2	0.004397937658471407
42	BNT162b2 / BNT162b2	0.004543848725065969
43	BNT162b2 / BNT162b2	0.004664492566213041
44	BNT162b2 / BNT162b2	0.004740751172656821
45	BNT162b2 / BNT162b2	0.004848792445445893
46	BNT162b2 / BNT162b2	0.0050394746534444534
47	BNT162b2 / BNT162b2	0.005233362950882281
48	BNT162b2 / BNT162b2	0.005383746315380189
49	BNT162b2 / BNT162b2	0.005474401759084646
50	BNT162b2 / BNT162b2	0.005592242045416529
51	BNT162b2 / BNT162b2	0.005697500124272836
52	BNT162b2 / BNT162b2	0.005802768500671962
53	BNT162b2 / BNT162b2	0.0059343666595830236
54	BNT162b2 / BNT162b2	0.0060765386929455545
55	BNT162b2 / BNT162b2	0.006246014741208339
56	BNT162b2 / BNT162b2	0.006353911659902178
57	BNT162b2 / BNT162b2	0.006477467575510487
58	BNT162b2 / BNT162b2	0.006522334492654269
59	BNT162b2 / BNT162b2	0.006563750852001671
60	BNT162b2 / BNT162b2	0.006674197336151266
61	BNT162b2 / BNT162b2	0.0067895194988225605
62	BNT162b2 / BNT162b2	0.006827250578801514
63	BNT162b2 / BNT162b2	0.006866439571165395
64	BNT162b2 / BNT162b2	0.0069414908367217976
65	BNT162b2 / BNT162b2	0.006969170796338298
66	BNT162b2 / BNT162b2	0.007000805103129393
67	BNT162b2 / BNT162b2	0.007036394088318909
68	BNT162b2 / BNT162b2	0.0070878547888652
69	BNT162b2 / BNT162b2	0.007143334803947576
70	BNT162b2 / BNT162b2	0.007187012750172528
71	BNT162b2 / BNT162b2	0.0072189169563631195
72	BNT162b2 / BNT162b2	0.007258817485545022
73	BNT162b2 / BNT162b2	0.007286748344036198
74	BNT162b2 / BNT162b2	0.007326650260049528
75	BNT162b2 / BNT162b2	0.0073745583821780425
76	BNT162b2 / BNT162b2	0.0074105095850052205
77	BNT162b2 / BNT162b2	0.007454483440170523
78	BNT162b2 / BNT162b2	0.0074905129784531566
79	BNT162b2 / BNT162b2	0.007522550247217041
80	BNT162b2 / BNT162b2	0.007554587563596837
81	BNT162b2 / BNT162b2	0.007626671957518094
82	BNT162b2 / BNT162b2	0.007730856332409886
83	BNT162b2 / BNT162b2	0.007823390145698106
84	BNT162b2 / BNT162b2	0.007883850088994726
85	BNT162b2 / BNT162b2	0.007944567018006166
86	BNT162b2 / BNT162b2	0.008005321062061421
87	BNT162b2 / BNT162b2	0.008033673327778157
88	BNT162b2 / BNT162b2	0.008102529155625371
89	BNT162b2 / BNT162b2	0.008155204811681527
90	BNT162b2 / BNT162b2	0.008187636302122825
91	BNT162b2 / BNT162b2	0.008260848403149224
92	BNT162b2 / BNT162b2	0.008338281547564996
93	BNT162b2 / BNT162b2	0.008374966866310118
94	BNT162b2 / BNT162b2	0.008419804804528974
95	BNT162b2 / BNT162b2	0.008480948166378566
96	BNT162b2 / BNT162b2	0.00855841551356773
97	BNT162b2 / BNT162b2	0.008656293523538472
98	BNT162b2 / BNT162b2	0.008750306502982252
99	BNT162b2 / BNT162b2	0.008799393763222585
100	BNT162b2 / BNT162b2	0.008823942378436866
101	BNT162b2 / BNT162b2	0.008860765437989526
102	BNT162b2 / BNT162b2	0.008954869023992451
103	BNT162b2 / BNT162b2	0.009057182293206067
104	BNT162b2 / BNT162b2	0.009130865835020985
105	BNT162b2 / BNT162b2	0.009237400336024604
106	BNT162b2 / BNT162b2	0.009368801326688492
107	BNT162b2 / BNT162b2	0.009483803799458013
108	BNT162b2 / BNT162b2	0.009553630286822101
109	BNT162b2 / BNT162b2	0.009709719241165815
110	BNT162b2 / BNT162b2	0.009849412527507484
111	BNT162b2 / BNT162b2	0.00995628828840145
112	BNT162b2 / BNT162b2	0.01008806114864591
113	BNT162b2 / BNT162b2	0.010269525993791384
114	BNT162b2 / BNT162b2	0.010496424435503582
115	BNT162b2 / BNT162b2	0.010665572060408524
116	BNT162b2 / BNT162b2	0.01090485647256545
117	BNT162b2 / BNT162b2	0.011107072511587712
118	BNT162b2 / BNT162b2	0.01126404473073117
119	BNT162b2 / BNT162b2	0.01142970698155421
120	BNT162b2 / BNT162b2	0.01165370326569426
121	BNT162b2 / BNT162b2	0.011765778439211116
122	BNT162b2 / BNT162b2	0.011940118950529044
123	BNT162b2 / BNT162b2	0.012155969762967511
124	BNT162b2 / BNT162b2	0.012422697221383228
125	BNT162b2 / BNT162b2	0.012886967508941138
126	BNT162b2 / BNT162b2	0.013340758024489974
127	BNT162b2 / BNT162b2	0.013601938260266566
128	BNT162b2 / BNT162b2	0.01382963779355062
129	BNT162b2 / BNT162b2	0.01418384668103867
130	BNT162b2 / BNT162b2	0.014609751161793527
131	BNT162b2 / BNT162b2	0.014943070706899597
132	BNT162b2 / BNT162b2	0.015382278044224096
133	BNT162b2 / BNT162b2	0.015750017616607326
134	BNT162b2 / BNT162b2	0.016025115775843868
135	BNT162b2 / BNT162b2	0.01633432769853005
136	BNT162b2 / BNT162b2	0.016664736643829614
137	BNT162b2 / BNT162b2	0.017113766160863797
138	BNT162b2 / BNT162b2	0.017380977832235245
139	BNT162b2 / BNT162b2	0.01766135390087087
140	BNT162b2 / BNT162b2	0.01800251559930066
141	BNT162b2 / BNT162b2	0.01825953411919956
142	BNT162b2 / BNT162b2	0.01843555639584671
143	BNT162b2 / BNT162b2	0.018684573332894194
144	BNT162b2 / BNT162b2	0.01911393105013759
0	BNT162b2 / BNT162b2 / BNT162b2	0
1	BNT162b2 / BNT162b2 / BNT162b2	8.422096781091071e-7
2	BNT162b2 / BNT162b2 / BNT162b2	1.684422425540788e-6
4	BNT162b2 / BNT162b2 / BNT162b2	2.526638940070214e-6
6	BNT162b2 / BNT162b2 / BNT162b2	3.368857542151993e-6
7	BNT162b2 / BNT162b2 / BNT162b2	4.21108303172435e-6
8	BNT162b2 / BNT162b2 / BNT162b2	5.053310419111945e-6
9	BNT162b2 / BNT162b2 / BNT162b2	5.89554054342134e-6
11	BNT162b2 / BNT162b2 / BNT162b2	6.7377733578011245e-6
12	BNT162b2 / BNT162b2 / BNT162b2	1.347584309241423e-5
13	BNT162b2 / BNT162b2 / BNT162b2	2.6953024698128658e-5
14	BNT162b2 / BNT162b2 / BNT162b2	3.5376992185809364e-5
15	BNT162b2 / BNT162b2 / BNT162b2	4.380148434390829e-5
16	BNT162b2 / BNT162b2 / BNT162b2	5.222572845586804e-5
17	BNT162b2 / BNT162b2 / BNT162b2	5.980787651604924e-5
18	BNT162b2 / BNT162b2 / BNT162b2	8.255671814572096e-5
19	BNT162b2 / BNT162b2 / BNT162b2	1.1036537820219294e-4
20	BNT162b2 / BNT162b2 / BNT162b2	1.493300971164846e-4
21	BNT162b2 / BNT162b2 / BNT162b2	1.9582721478306198e-4
22	BNT162b2 / BNT162b2 / BNT162b2	2.5082353907235344e-4
23	BNT162b2 / BNT162b2 / BNT162b2	2.9483464023971617e-4
24	BNT162b2 / BNT162b2 / BNT162b2	3.286994311616498e-4
25	BNT162b2 / BNT162b2 / BNT162b2	3.862878617122423e-4
26	BNT162b2 / BNT162b2 / BNT162b2	4.4897910403407515e-4
27	BNT162b2 / BNT162b2 / BNT162b2	5.118629270117747e-4
28	BNT162b2 / BNT162b2 / BNT162b2	5.663247665652626e-4
29	BNT162b2 / BNT162b2 / BNT162b2	6.191026748368911e-4
30	BNT162b2 / BNT162b2 / BNT162b2	6.574158553562803e-4
31	BNT162b2 / BNT162b2 / BNT162b2	6.957368151968568e-4
32	BNT162b2 / BNT162b2 / BNT162b2	7.366205963514894e-4
33	BNT162b2 / BNT162b2 / BNT162b2	7.971037586465002e-4
34	BNT162b2 / BNT162b2 / BNT162b2	8.72089464951209e-4
35	BNT162b2 / BNT162b2 / BNT162b2	9.309185220142124e-4
36	BNT162b2 / BNT162b2 / BNT162b2	9.650314852535091e-4
37	BNT162b2 / BNT162b2 / BNT162b2	9.889135007935534e-4
38	BNT162b2 / BNT162b2 / BNT162b2	0.0010298608152204958
39	BNT162b2 / BNT162b2 / BNT162b2	0.001089591553928404
40	BNT162b2 / BNT162b2 / BNT162b2	0.0011288546679611988
41	BNT162b2 / BNT162b2 / BNT162b2	0.001182659683920062
42	BNT162b2 / BNT162b2 / BNT162b2	0.001221971739653438
43	BNT162b2 / BNT162b2 / BNT162b2	0.0012544798161148174
44	BNT162b2 / BNT162b2 / BNT162b2	0.0012750297713987058
45	BNT162b2 / BNT162b2 / BNT162b2	0.0013041466834100568
46	BNT162b2 / BNT162b2 / BNT162b2	0.001355541612588551
47	BNT162b2 / BNT162b2 / BNT162b2	0.0014078091262420545
48	BNT162b2 / BNT162b2 / BNT162b2	0.001448354643618921
49	BNT162b2 / BNT162b2 / BNT162b2	0.0014727991300118592
50	BNT162b2 / BNT162b2 / BNT162b2	0.0015045765668471045
51	BNT162b2 / BNT162b2 / BNT162b2	0.0015329636800264224
52	BNT162b2 / BNT162b2 / BNT162b2	0.0015613560823386496
53	BNT162b2 / BNT162b2 / BNT162b2	0.0015968535413778406
54	BNT162b2 / BNT162b2 / BNT162b2	0.001635207624827717
55	BNT162b2 / BNT162b2 / BNT162b2	0.001680933567494658
56	BNT162b2 / BNT162b2 / BNT162b2	0.0017100483824357138
57	BNT162b2 / BNT162b2 / BNT162b2	0.0017433918535268988
58	BNT162b2 / BNT162b2 / BNT162b2	0.0017555007414272739
59	BNT162b2 / BNT162b2 / BNT162b2	0.001766678782745279
60	BNT162b2 / BNT162b2 / BNT162b2	0.0017964895689190907
61	BNT162b2 / BNT162b2 / BNT162b2	0.0018276193137336527
62	BNT162b2 / BNT162b2 / BNT162b2	0.001837804992706804
63	BNT162b2 / BNT162b2 / BNT162b2	0.0018483845842405255
64	BNT162b2 / BNT162b2 / BNT162b2	0.0018686466490456244
65	BNT162b2 / BNT162b2 / BNT162b2	0.0018761199058467959
66	BNT162b2 / BNT162b2 / BNT162b2	0.0018846610020986088
67	BNT162b2 / BNT162b2 / BNT162b2	0.0018942701125304051
68	BNT162b2 / BNT162b2 / BNT162b2	0.0019081651327802485
69	BNT162b2 / BNT162b2 / BNT162b2	0.001923146091497574
70	BNT162b2 / BNT162b2 / BNT162b2	0.0019349406956781223
71	BNT162b2 / BNT162b2 / BNT162b2	0.001943556243976019
72	BNT162b2 / BNT162b2 / BNT162b2	0.0019543314791944377
73	BNT162b2 / BNT162b2 / BNT162b2	0.0019618744910292474
74	BNT162b2 / BNT162b2 / BNT162b2	0.0019726507161504925
75	BNT162b2 / BNT162b2 / BNT162b2	0.0019855896385198024
76	BNT162b2 / BNT162b2 / BNT162b2	0.0019952996046852522
77	BNT162b2 / BNT162b2 / BNT162b2	0.002007176787651055
78	BNT162b2 / BNT162b2 / BNT162b2	0.002016908566469633
79	BNT162b2 / BNT162b2 / BNT162b2	0.002025562259075131
80	BNT162b2 / BNT162b2 / BNT162b2	0.0020342161980114737
81	BNT162b2 / BNT162b2 / BNT162b2	0.0020536885310307174
82	BNT162b2 / BNT162b2 / BNT162b2	0.002081834199250343
83	BNT162b2 / BNT162b2 / BNT162b2	0.0021068345103312236
84	BNT162b2 / BNT162b2 / BNT162b2	0.0021231703203344887
85	BNT162b2 / BNT162b2 / BNT162b2	0.0021395764032428044
86	BNT162b2 / BNT162b2 / BNT162b2	0.0021559933548568333
87	BNT162b2 / BNT162b2 / BNT162b2	0.0021636549888024437
88	BNT162b2 / BNT162b2 / BNT162b2	0.0021822626640476406
89	BNT162b2 / BNT162b2 / BNT162b2	0.002196498520587342
90	BNT162b2 / BNT162b2 / BNT162b2	0.002205263605562613
91	BNT162b2 / BNT162b2 / BNT162b2	0.002225051128192379
92	BNT162b2 / BNT162b2 / BNT162b2	0.0022459808288846084
93	BNT162b2 / BNT162b2 / BNT162b2	0.0022558971208145318
94	BNT162b2 / BNT162b2 / BNT162b2	0.0022680175378125833
95	BNT162b2 / BNT162b2 / BNT162b2	0.0022845463117220355
96	BNT162b2 / BNT162b2 / BNT162b2	0.002305489142374384
97	BNT162b2 / BNT162b2 / BNT162b2	0.0023319518285055407
98	BNT162b2 / BNT162b2 / BNT162b2	0.0023573716058080674
99	BNT162b2 / BNT162b2 / BNT162b2	0.0023706449060356682
100	BNT162b2 / BNT162b2 / BNT162b2	0.002377283110218009
101	BNT162b2 / BNT162b2 / BNT162b2	0.002387240711102523
102	BNT162b2 / BNT162b2 / BNT162b2	0.002412689375416499
103	BNT162b2 / BNT162b2 / BNT162b2	0.002440360496292149
104	BNT162b2 / BNT162b2 / BNT162b2	0.0024602900473640332
105	BNT162b2 / BNT162b2 / BNT162b2	0.0024891071496780937
106	BNT162b2 / BNT162b2 / BNT162b2	0.00252465409268654
107	BNT162b2 / BNT162b2 / BNT162b2	0.002555768099293698
108	BNT162b2 / BNT162b2 / BNT162b2	0.002574661181824478
109	BNT162b2 / BNT162b2 / BNT162b2	0.0026168984864820555
110	BNT162b2 / BNT162b2 / BNT162b2	0.0026547038803814704
111	BNT162b2 / BNT162b2 / BNT162b2	0.002683630830565553
112	BNT162b2 / BNT162b2 / BNT162b2	0.00271930001255416
113	BNT162b2 / BNT162b2 / BNT162b2	0.002768426658051215
114	BNT162b2 / BNT162b2 / BNT162b2	0.0028298638003712018
115	BNT162b2 / BNT162b2 / BNT162b2	0.0028756714531139593
116	BNT162b2 / BNT162b2 / BNT162b2	0.002940484355780315
117	BNT162b2 / BNT162b2 / BNT162b2	0.0029952670863910846
118	BNT162b2 / BNT162b2 / BNT162b2	0.003037799183491674
119	BNT162b2 / BNT162b2 / BNT162b2	0.003082691992499109
120	BNT162b2 / BNT162b2 / BNT162b2	0.0031434027397220232
121	BNT162b2 / BNT162b2 / BNT162b2	0.0031737833082454703
122	BNT162b2 / BNT162b2 / BNT162b2	0.0032210480616401416
123	BNT162b2 / BNT162b2 / BNT162b2	0.0032795761641845056
124	BNT162b2 / BNT162b2 / BNT162b2	0.003351914273097445
125	BNT162b2 / BNT162b2 / BNT162b2	0.0034778661579096815
126	BNT162b2 / BNT162b2 / BNT162b2	0.003601022845333035
127	BNT162b2 / BNT162b2 / BNT162b2	0.0036719274446774808
128	BNT162b2 / BNT162b2 / BNT162b2	0.0037337555864311867
129	BNT162b2 / BNT162b2 / BNT162b2	0.0038299590289775365
130	BNT162b2 / BNT162b2 / BNT162b2	0.003945673321558374
131	BNT162b2 / BNT162b2 / BNT162b2	0.0040362623116263485
132	BNT162b2 / BNT162b2 / BNT162b2	0.004155668429057124
133	BNT162b2 / BNT162b2 / BNT162b2	0.004255679046652028
134	BNT162b2 / BNT162b2 / BNT162b2	0.004330515288706538
135	BNT162b2 / BNT162b2 / BNT162b2	0.004414652537200636
136	BNT162b2 / BNT162b2 / BNT162b2	0.004504581979177025
137	BNT162b2 / BNT162b2 / BNT162b2	0.004626837611204193
138	BNT162b2 / BNT162b2 / BNT162b2	0.0046996125200438055
139	BNT162b2 / BNT162b2 / BNT162b2	0.004775990530723195
140	BNT162b2 / BNT162b2 / BNT162b2	0.004868951901467522
141	BNT162b2 / BNT162b2 / BNT162b2	0.004939003368693684
142	BNT162b2 / BNT162b2 / BNT162b2	0.004986987818041966
143	BNT162b2 / BNT162b2 / BNT162b2	0.005054883221348505
144	BNT162b2 / BNT162b2 / BNT162b2	0.005171983047638551
0	ChAdOx1 / ChAdOx1 / BNT162b2	0
1	ChAdOx1 / ChAdOx1 / BNT162b2	4.1962441610365886e-7
2	ChAdOx1 / ChAdOx1 / BNT162b2	8.392505703724851e-7
4	ChAdOx1 / ChAdOx1 / BNT162b2	1.258878798426899e-6
6	ChAdOx1 / ChAdOx1 / BNT162b2	1.6785082697090559e-6
7	ChAdOx1 / ChAdOx1 / BNT162b2	2.0981413793030868e-6
8	ChAdOx1 / ChAdOx1 / BNT162b2	2.5177756292071862e-6
9	ChAdOx1 / ChAdOx1 / BNT162b2	2.9374114551838915e-6
11	ChAdOx1 / ChAdOx1 / BNT162b2	3.357048818153352e-6
12	ChAdOx1 / ChAdOx1 / BNT162b2	6.714258262041639e-6
13	ChAdOx1 / ChAdOx1 / BNT162b2	1.3429235297790498e-5
14	ChAdOx1 / ChAdOx1 / BNT162b2	1.7626485498634104e-5
15	ChAdOx1 / ChAdOx1 / BNT162b2	2.1824017387150896e-5
16	ChAdOx1 / ChAdOx1 / BNT162b2	2.6021445956203593e-5
17	ChAdOx1 / ChAdOx1 / BNT162b2	2.9799312606493267e-5
18	ChAdOx1 / ChAdOx1 / BNT162b2	4.113420562701364e-5
19	ChAdOx1 / ChAdOx1 / BNT162b2	5.499041681611416e-5
20	ChAdOx1 / ChAdOx1 / BNT162b2	7.440572506023369e-5
21	ChAdOx1 / ChAdOx1 / BNT162b2	9.75748383051922e-5
22	ChAdOx1 / ChAdOx1 / BNT162b2	1.249798302309646e-4
23	ChAdOx1 / ChAdOx1 / BNT162b2	1.4691144325074124e-4
24	ChAdOx1 / ChAdOx1 / BNT162b2	1.6378732342681168e-4
25	ChAdOx1 / ChAdOx1 / BNT162b2	1.924861845742365e-4
26	ChAdOx1 / ChAdOx1 / BNT162b2	2.2372907974477219e-4
27	ChAdOx1 / ChAdOx1 / BNT162b2	2.5506907797478995e-4
28	ChAdOx1 / ChAdOx1 / BNT162b2	2.8221264689098913e-4
29	ChAdOx1 / ChAdOx1 / BNT162b2	3.0851775985241137e-4
30	ChAdOx1 / ChAdOx1 / BNT162b2	3.276139859027527e-4
31	ChAdOx1 / ChAdOx1 / BNT162b2	3.4671450908918544e-4
32	ChAdOx1 / ChAdOx1 / BNT162b2	3.6709289602399053e-4
33	ChAdOx1 / ChAdOx1 / BNT162b2	3.9724140676133946e-4
34	ChAdOx1 / ChAdOx1 / BNT162b2	4.346203254939063e-4
35	ChAdOx1 / ChAdOx1 / BNT162b2	4.6394659380455394e-4
36	ChAdOx1 / ChAdOx1 / BNT162b2	4.809523496808188e-4
37	ChAdOx1 / ChAdOx1 / BNT162b2	4.928580431168283e-4
38	ChAdOx1 / ChAdOx1 / BNT162b2	5.132715311539915e-4
39	ChAdOx1 / ChAdOx1 / BNT162b2	5.430499904484076e-4
40	ChAdOx1 / ChAdOx1 / BNT162b2	5.62624974329129e-4
41	ChAdOx1 / ChAdOx1 / BNT162b2	5.894506724208881e-4
42	ChAdOx1 / ChAdOx1 / BNT162b2	6.090511036082047e-4
43	ChAdOx1 / ChAdOx1 / BNT162b2	6.252595016161822e-4
44	ChAdOx1 / ChAdOx1 / BNT162b2	6.355057837975631e-4
45	ChAdOx1 / ChAdOx1 / BNT162b2	6.500237885804783e-4
46	ChAdOx1 / ChAdOx1 / BNT162b2	6.756504438026889e-4
47	ChAdOx1 / ChAdOx1 / BNT162b2	7.01712964319201e-4
48	ChAdOx1 / ChAdOx1 / BNT162b2	7.219310013177882e-4
49	ChAdOx1 / ChAdOx1 / BNT162b2	7.341204806883272e-4
50	ChAdOx1 / ChAdOx1 / BNT162b2	7.499668623567324e-4
51	ChAdOx1 / ChAdOx1 / BNT162b2	7.64122843531112e-4
52	ChAdOx1 / ChAdOx1 / BNT162b2	7.782816929858827e-4
53	ChAdOx1 / ChAdOx1 / BNT162b2	7.959840483570124e-4
54	ChAdOx1 / ChAdOx1 / BNT162b2	8.151113894580009e-4
55	ChAdOx1 / ChAdOx1 / BNT162b2	8.379156578017799e-4
56	ChAdOx1 / ChAdOx1 / BNT162b2	8.524359995956132e-4
57	ChAdOx1 / ChAdOx1 / BNT162b2	8.690655841816497e-4
58	ChAdOx1 / ChAdOx1 / BNT162b2	8.751047995421146e-4
59	ChAdOx1 / ChAdOx1 / BNT162b2	8.806797995607463e-4
60	ChAdOx1 / ChAdOx1 / BNT162b2	8.955479758364637e-4
61	ChAdOx1 / ChAdOx1 / BNT162b2	9.11074256444544e-4
62	ChAdOx1 / ChAdOx1 / BNT162b2	9.161545289180228e-4
63	ChAdOx1 / ChAdOx1 / BNT162b2	9.214313031218335e-4
64	ChAdOx1 / ChAdOx1 / BNT162b2	9.315374860703329e-4
65	ChAdOx1 / ChAdOx1 / BNT162b2	9.352649789318157e-4
66	ChAdOx1 / ChAdOx1 / BNT162b2	9.395251057512377e-4
67	ChAdOx1 / ChAdOx1 / BNT162b2	9.443179614980757e-4
68	ChAdOx1 / ChAdOx1 / BNT162b2	9.512486006800769e-4
69	ChAdOx1 / ChAdOx1 / BNT162b2	9.587209525238061e-4
70	ChAdOx1 / ChAdOx1 / BNT162b2	9.646040279320811e-4
71	ChAdOx1 / ChAdOx1 / BNT162b2	9.68901435169145e-4
72	ChAdOx1 / ChAdOx1 / BNT162b2	9.742761170837833e-4
73	ChAdOx1 / ChAdOx1 / BNT162b2	9.78038587387653e-4
74	ChAdOx1 / ChAdOx1 / BNT162b2	9.83413819612755e-4
75	ChAdOx1 / ChAdOx1 / BNT162b2	9.89867859436555e-4
76	ChAdOx1 / ChAdOx1 / BNT162b2	9.947113011200548e-4
77	ChAdOx1 / ChAdOx1 / BNT162b2	0.0010006358119264425
78	ChAdOx1 / ChAdOx1 / BNT162b2	0.0010054901942175842
79	ChAdOx1 / ChAdOx1 / BNT162b2	0.0010098068309464248
80	ChAdOx1 / ChAdOx1 / BNT162b2	0.0010141236120048136
81	ChAdOx1 / ChAdOx1 / BNT162b2	0.0010238369318921192
82	ChAdOx1 / ChAdOx1 / BNT162b2	0.0010378769350687378
83	ChAdOx1 / ChAdOx1 / BNT162b2	0.0010503481189453323
84	ChAdOx1 / ChAdOx1 / BNT162b2	0.0010584971898894846
85	ChAdOx1 / ChAdOx1 / BNT162b2	0.0010666813932243002
86	ChAdOx1 / ChAdOx1 / BNT162b2	0.001074871095634533
87	ChAdOx1 / ChAdOx1 / BNT162b2	0.001078693177671619
88	ChAdOx1 / ChAdOx1 / BNT162b2	0.0010879758709338994
89	ChAdOx1 / ChAdOx1 / BNT162b2	0.0010950776896452297
90	ChAdOx1 / ChAdOx1 / BNT162b2	0.0010994503422789847
91	ChAdOx1 / ChAdOx1 / BNT162b2	0.0011093218578182018
92	ChAdOx1 / ChAdOx1 / BNT162b2	0.0011197633004157437
93	ChAdOx1 / ChAdOx1 / BNT162b2	0.0011247103998449637
94	ChAdOx1 / ChAdOx1 / BNT162b2	0.0011307571447333187
95	ChAdOx1 / ChAdOx1 / BNT162b2	0.0011390032390325988
96	ChAdOx1 / ChAdOx1 / BNT162b2	0.0011494515890412282
97	ChAdOx1 / ChAdOx1 / BNT162b2	0.001162653967296201
98	ChAdOx1 / ChAdOx1 / BNT162b2	0.0011753362216394558
99	ChAdOx1 / ChAdOx1 / BNT162b2	0.0011819585157152313
100	ChAdOx1 / ChAdOx1 / BNT162b2	0.001185270457042975
101	ChAdOx1 / ChAdOx1 / BNT162b2	0.0011902385397131177
102	ChAdOx1 / ChAdOx1 / BNT162b2	0.0012029356095648591
103	ChAdOx1 / ChAdOx1 / BNT162b2	0.0012167417375258394
104	ChAdOx1 / ChAdOx1 / BNT162b2	0.0012266854509023206
105	ChAdOx1 / ChAdOx1 / BNT162b2	0.0012410637486113263
106	ChAdOx1 / ChAdOx1 / BNT162b2	0.0012588002293366651
107	ChAdOx1 / ChAdOx1 / BNT162b2	0.001274325152175293
108	ChAdOx1 / ChAdOx1 / BNT162b2	0.0012837523489420688
109	ChAdOx1 / ChAdOx1 / BNT162b2	0.0013048281249452565
110	ChAdOx1 / ChAdOx1 / BNT162b2	0.001323692878378302
111	ChAdOx1 / ChAdOx1 / BNT162b2	0.0013381275975989926
112	ChAdOx1 / ChAdOx1 / BNT162b2	0.0013559270607379492
113	ChAdOx1 / ChAdOx1 / BNT162b2	0.0013804425997497871
114	ChAdOx1 / ChAdOx1 / BNT162b2	0.0014111023872996897
115	ChAdOx1 / ChAdOx1 / BNT162b2	0.0014339630890365385
116	ChAdOx1 / ChAdOx1 / BNT162b2	0.0014663095519953373
117	ChAdOx1 / ChAdOx1 / BNT162b2	0.0014936511522873896
118	ChAdOx1 / ChAdOx1 / BNT162b2	0.00151487915812476
119	ChAdOx1 / ChAdOx1 / BNT162b2	0.0015372859714595233
120	ChAdOx1 / ChAdOx1 / BNT162b2	0.001567588723842217
121	ChAdOx1 / ChAdOx1 / BNT162b2	0.0015827530727403616
122	ChAdOx1 / ChAdOx1 / BNT162b2	0.001606345626947614
123	ChAdOx1 / ChAdOx1 / BNT162b2	0.0016355612544752818
124	ChAdOx1 / ChAdOx1 / BNT162b2	0.0016716718179980994
125	ChAdOx1 / ChAdOx1 / BNT162b2	0.0017345495034961633
126	ChAdOx1 / ChAdOx1 / BNT162b2	0.0017960361753261989
127	ChAdOx1 / ChAdOx1 / BNT162b2	0.0018314376727822657
128	ChAdOx1 / ChAdOx1 / BNT162b2	0.0018623086231327468
129	ChAdOx1 / ChAdOx1 / BNT162b2	0.0019103454332090042
130	ChAdOx1 / ChAdOx1 / BNT162b2	0.001968128026218152
131	ChAdOx1 / ChAdOx1 / BNT162b2	0.002013366840867614
132	ChAdOx1 / ChAdOx1 / BNT162b2	0.0020730001098292483
133	ChAdOx1 / ChAdOx1 / BNT162b2	0.002122950118730871
134	ChAdOx1 / ChAdOx1 / BNT162b2	0.0021603287405677074
135	ChAdOx1 / ChAdOx1 / BNT162b2	0.0022023548793191905
136	ChAdOx1 / ChAdOx1 / BNT162b2	0.0022472764406397117
137	ChAdOx1 / ChAdOx1 / BNT162b2	0.002308349312987956
138	ChAdOx1 / ChAdOx1 / BNT162b2	0.00234470610246329
139	ChAdOx1 / ChAdOx1 / BNT162b2	0.0023828645632496537
140	ChAdOx1 / ChAdOx1 / BNT162b2	0.0024293103368124846
141	ChAdOx1 / ChAdOx1 / BNT162b2	0.0024643114054283544
142	ChAdOx1 / ChAdOx1 / BNT162b2	0.002488287549851642
143	ChAdOx1 / ChAdOx1 / BNT162b2	0.002522213631043768
144	ChAdOx1 / ChAdOx1 / BNT162b2	0.0025807293729850356

## Sheet: Figure 6d
time	vaccine	hazard
0	BNT162b2 / BNT162b2	0
1	BNT162b2 / BNT162b2	1.7456790485814722e-4
2	BNT162b2 / BNT162b2	3.6577592027242645e-4
3	BNT162b2 / BNT162b2	5.029687437582142e-4
4	BNT162b2 / BNT162b2	6.692854309277019e-4
5	BNT162b2 / BNT162b2	8.272962622120072e-4
6	BNT162b2 / BNT162b2	9.5205132375209e-4
7	BNT162b2 / BNT162b2	0.0011350474485857243
8	BNT162b2 / BNT162b2	0.0013554946826980219
9	BNT162b2 / BNT162b2	0.0015302033562928363
10	BNT162b2 / BNT162b2	0.0017465309349652403
11	BNT162b2 / BNT162b2	0.0018921491065729823
12	BNT162b2 / BNT162b2	0.002083551138421069
13	BNT162b2 / BNT162b2	0.0022749900174358073
14	BNT162b2 / BNT162b2	0.00245813520244742
15	BNT162b2 / BNT162b2	0.0026621275490648078
16	BNT162b2 / BNT162b2	0.0028135040835912672
17	BNT162b2 / BNT162b2	0.002979875468198445
18	BNT162b2 / BNT162b2	0.003168889665288166
19	BNT162b2 / BNT162b2	0.0033271980522502353
20	BNT162b2 / BNT162b2	0.0035647626888011263
21	BNT162b2 / BNT162b2	0.0037577899352877475
22	BNT162b2 / BNT162b2	0.0039464525864829625
23	BNT162b2 / BNT162b2	0.004221322216426793
24	BNT162b2 / BNT162b2	0.004351598204575757
25	BNT162b2 / BNT162b2	0.004457322014040699
26	BNT162b2 / BNT162b2	0.0046892818075600085
27	BNT162b2 / BNT162b2	0.005013006037506429
28	BNT162b2 / BNT162b2	0.0051408149149057
29	BNT162b2 / BNT162b2	0.00517692266534131
30	BNT162b2 / BNT162b2	0.005324450172727535
31	BNT162b2 / BNT162b2	0.0054374887936977645
32	BNT162b2 / BNT162b2	0.005529252406930696
33	BNT162b2 / BNT162b2	0.0055941447431717695
34	BNT162b2 / BNT162b2	0.005756924173352829
35	BNT162b2 / BNT162b2	0.005839457313053353
36	BNT162b2 / BNT162b2	0.005934327750293122
37	BNT162b2 / BNT162b2	0.0060191887302261105
0	ChAdOx1 / ChAdOx1	0
1	ChAdOx1 / ChAdOx1	2.759100433864514e-4
2	ChAdOx1 / ChAdOx1	5.78079332912651e-4
3	ChAdOx1 / ChAdOx1	7.94861100613331e-4
4	ChAdOx1 / ChAdOx1	0.001057632634668626
5	ChAdOx1 / ChAdOx1	0.0013072513377164752
6	ChAdOx1 / ChAdOx1	0.0015043133443800594
7	ChAdOx1 / ChAdOx1	0.0017933394371221212
8	ChAdOx1 / ChAdOx1	0.0021414641264636547
9	ChAdOx1 / ChAdOx1	0.002417319199591428
10	ChAdOx1 / ChAdOx1	0.002758838609233427
11	ChAdOx1 / ChAdOx1	0.0029886972043886573
12	ChAdOx1 / ChAdOx1	0.003290787935811723
13	ChAdOx1 / ChAdOx1	0.0035928938931800714
14	ChAdOx1 / ChAdOx1	0.0038818715497667133
15	ChAdOx1 / ChAdOx1	0.004203696872980278
16	ChAdOx1 / ChAdOx1	0.004442482176666429
17	ChAdOx1 / ChAdOx1	0.004704889784537203
18	ChAdOx1 / ChAdOx1	0.0050029711973581525
19	ChAdOx1 / ChAdOx1	0.005252596363243711
20	ChAdOx1 / ChAdOx1	0.005627139952376625
21	ChAdOx1 / ChAdOx1	0.005931417362817659
22	ChAdOx1 / ChAdOx1	0.006228772490398882
23	ChAdOx1 / ChAdOx1	0.006661925603838492
24	ChAdOx1 / ChAdOx1	0.006867190014333113
25	ChAdOx1 / ChAdOx1	0.007033755103676764
26	ChAdOx1 / ChAdOx1	0.007399155798313739
27	ChAdOx1 / ChAdOx1	0.007909005447318429
28	ChAdOx1 / ChAdOx1	0.008110264307028991
29	ChAdOx1 / ChAdOx1	0.008167119212428076
30	ChAdOx1 / ChAdOx1	0.008399398694154292
31	ChAdOx1 / ChAdOx1	0.008577358776385657
32	ChAdOx1 / ChAdOx1	0.00872181397066929
33	ChAdOx1 / ChAdOx1	0.008823962179111411
34	ChAdOx1 / ChAdOx1	0.00908017453982557
35	ChAdOx1 / ChAdOx1	0.009210068595465026
36	ChAdOx1 / ChAdOx1	0.009359369741240298
37	ChAdOx1 / ChAdOx1	0.009492909697990881
0	Ad26.COV2.S	0
1	Ad26.COV2.S	5.395432138306511e-4
2	Ad26.COV2.S	0.0011302280933590536
3	Ad26.COV2.S	0.0015538620210167053
4	Ad26.COV2.S	0.0020672186466247355
5	Ad26.COV2.S	0.002554727071707563
6	Ad26.COV2.S	0.002939486664100821
7	Ad26.COV2.S	0.0035036367925874723
8	Ad26.COV2.S	0.004182877109317307
9	Ad26.COV2.S	0.004720904093275191
10	Ad26.COV2.S	0.005386751399167777
11	Ad26.COV2.S	0.005834741434007196
12	Ad26.COV2.S	0.006423319126363625
13	Ad26.COV2.S	0.007011709109965847
14	Ad26.COV2.S	0.007574326670223286
15	Ad26.COV2.S	0.008200662133792558
16	Ad26.COV2.S	0.00866522603047648
17	Ad26.COV2.S	0.0091755913087318
18	Ad26.COV2.S	0.009755140963448428
19	Ad26.COV2.S	0.010240316115126658
20	Ad26.COV2.S	0.010968006487122595
21	Ad26.COV2.S	0.011558933009983452
22	Ad26.COV2.S	0.012136203299244364
23	Ad26.COV2.S	0.012976728821414762
24	Ad26.COV2.S	0.01337488482423732
25	Ad26.COV2.S	0.013697901283522107
26	Ad26.COV2.S	0.014406284834799887
27	Ad26.COV2.S	0.015394174050918585
28	Ad26.COV2.S	0.01578396503471735
29	Ad26.COV2.S	0.015894062162211897
30	Ad26.COV2.S	0.0163437818437403
31	Ad26.COV2.S	0.01668824627005705
32	Ad26.COV2.S	0.016967802425228662
33	Ad26.COV2.S	0.017165454307656036
34	Ad26.COV2.S	0.017661103957070545
35	Ad26.COV2.S	0.01791232795411335
36	Ad26.COV2.S	0.018201037127923314
37	Ad26.COV2.S	0.01845922348827378
0	mRNA-1273 / mRNA-1273	0
1	mRNA-1273 / mRNA-1273	1.7946118800415967e-4
2	mRNA-1273 / mRNA-1273	3.760276359218162e-4
3	mRNA-1273 / mRNA-1273	5.170643357627069e-4
4	mRNA-1273 / mRNA-1273	6.880399644243473e-4
5	mRNA-1273 / mRNA-1273	8.504761264390703e-4
6	mRNA-1273 / mRNA-1273	9.787244915774318e-4
7	mRNA-1273 / mRNA-1273	0.0011668437085720074
8	mRNA-1273 / mRNA-1273	0.0013934608647929725
9	mRNA-1273 / mRNA-1273	0.0015730580490328494
10	mRNA-1273 / mRNA-1273	0.0017954371159054627
11	mRNA-1273 / mRNA-1273	0.0019451277993416394
12	mRNA-1273 / mRNA-1273	0.002141881594465822
13	mRNA-1273 / mRNA-1273	0.002338671916609525
14	mRNA-1273 / mRNA-1273	0.002526935440282374
15	mRNA-1273 / mRNA-1273	0.0027366272833602157
16	mRNA-1273 / mRNA-1273	0.002892232249733895
17	mRNA-1273 / mRNA-1273	0.0030632499457836637
18	mRNA-1273 / mRNA-1273	0.003257541569437583
19	mRNA-1273 / mRNA-1273	0.003420269038344359
20	mRNA-1273 / mRNA-1273	0.003664463412058283
21	mRNA-1273 / mRNA-1273	0.0038628759536066815
22	mRNA-1273 / mRNA-1273	0.00405680080278592
23	mRNA-1273 / mRNA-1273	0.004339334773434067
24	mRNA-1273 / mRNA-1273	0.004473242344306794
25	mRNA-1273 / mRNA-1273	0.0045819128576555235
26	mRNA-1273 / mRNA-1273	0.004820336322383767
27	mRNA-1273 / mRNA-1273	0.005153077962200547
28	mRNA-1273 / mRNA-1273	0.005284445918324776
29	mRNA-1273 / mRNA-1273	0.005321559047710034
30	mRNA-1273 / mRNA-1273	0.005473193789118258
31	mRNA-1273 / mRNA-1273	0.005589378913463894
32	mRNA-1273 / mRNA-1273	0.005683696479218514
33	mRNA-1273 / mRNA-1273	0.005750394702403128
34	mRNA-1273 / mRNA-1273	0.005917703431851384
35	mRNA-1273 / mRNA-1273	0.006002532662552684
36	mRNA-1273 / mRNA-1273	0.006100042106237602
37	mRNA-1273 / mRNA-1273	0.00618726337812725

[truncated: 26 more sheets: Figure 6e, Figure 6f, Figure 6g, Figure 6h, Figure 6i, Supplementary Figure 1, Supplementary Figure 2, Supplementary Figure 3, Supplementary Figure 4, Supplementary Figure 5, Supplementary Figure 6b, Supplementary Figure 7a, Supplementary Figure 7b, Supplementary Figure 7c, Supplementary Figure 7d, Supplementary Figure 7e, Supplementary Figure 7f, Supplementary Figure 7g, Supplementary Figure 7h, Supplementary Figure 7i …]
